# Supplementary material for: Learning analytics: Dataset for empirical evaluation of entry requirements into engineering undergraduate programs in a Nigerian university
Source: Data Brief. 2018 Feb 15;17:998–1014. doi: 10.1016/j.dib.2018.02.025 (PMC5988507; doi:10.1016/j.dib.2018.02.025)
Supplement: Supplementary file 2 — Supplementary material [file mmc2.xlsx]

## Sheet: General
YoE	Program	Prog Code	Entry Age	JAMB Score	CUSAS Score	WAEC Aggregate	CGPA	Grad Class
2007	Chemical Engineering	CHE	18	211	60	2.91667	2.32982	3rd
2005	Chemical Engineering	CHE	20	223	60	2.9375	2.16225	3rd
2005	Chemical Engineering	CHE	20	279	73	4.125	3.62054	2|1
2005	Chemical Engineering	CHE	17	181	47.4	2.70833	3.48684	2|2
2005	Chemical Engineering	CHE	17	250	79.4	3.57143	4.06512	2|1
2005	Chemical Engineering	CHE	20	278	84.4	3.61111	4.13023	2|1
2005	Chemical Engineering	CHE	19	257	45.8	3.4375	2.896	2|2
2005	Chemical Engineering	CHE	17	221	65.6	2.98611	4.42791	2|1
2005	Chemical Engineering	CHE	16	176	63	3.90625	3.76256	2|1
2005	Chemical Engineering	CHE	19	179	50.2	2.5	3.01277	2|2
2005	Chemical Engineering	CHE	18	218	59.4	2.29167	2.9919	2|2
2005	Chemical Engineering	CHE	18	180	75	2.32143	4.32093	2|1
2005	Chemical Engineering	CHE	17	206	69.8	4.27083	3.73059	2|1
2005	Chemical Engineering	CHE	18	245	59.6	3.4375	3.6036	2|1
2005	Chemical Engineering	CHE	18	214	60.6	2.64706	4.04186	2|1
2005	Chemical Engineering	CHE	20	194	69	2.94643	3.82028	2|1
2005	Chemical Engineering	CHE	17	208	65.8	3.82812	3.81106	2|1
2005	Chemical Engineering	CHE	21	213	72.8	3.75	4.51163	1st
2005	Chemical Engineering	CHE	17	255	68.8	3.75	3.42667	2|2
2005	Chemical Engineering	CHE	18	190	73.6	3.92857	3.86977	2|1
2005	Chemical Engineering	CHE	20	204	61.4	3.02083	2.82609	2|2
2005	Chemical Engineering	CHE	17	232	74.8	3.04688	3.18293	2|2
2005	Chemical Engineering	CHE	16	242	75.2	3.81944	4.28837	2|1
2005	Chemical Engineering	CHE	17	210	80.4	3.98438	4.04505	2|1
2005	Chemical Engineering	CHE	21	254	81.6	3.75	4.55556	1st
2005	Chemical Engineering	CHE	20	229	77.6	3.47222	3.80275	2|1
2005	Chemical Engineering	CHE	19	246	82	4.53125	4.66512	1st
2005	Chemical Engineering	CHE	17	192	69.6	1.77083	4.42396	2|1
2005	Chemical Engineering	CHE	19	228	80.4	3.88889	3.9009	2|1
2005	Chemical Engineering	CHE	17	205	57.6	2.70833	3.80889	2|1
2005	Chemical Engineering	CHE	23	250	59.4	2.43056	3.52466	2|1
2006	Chemical Engineering	CHE	20	193	57.2	2.58929	2.66058	2|2
2006	Chemical Engineering	CHE	17	211	64	2.41071	3.80973	2|1
2006	Chemical Engineering	CHE	18	220	59.6	2.70833	4.22326	2|1
2006	Chemical Engineering	CHE	18	254	74	4.0625	4.41395	2|1
2006	Chemical Engineering	CHE	17	238	65.2	3.875	3.3087	2|2
2006	Chemical Engineering	CHE	17	195	56	3.28125	3.28947	2|2
2006	Chemical Engineering	CHE	19	191	58.8	2.85714	4.06912	2|1
2006	Chemical Engineering	CHE	18	195	66.8	4.16667	3.71628	2|1
2006	Chemical Engineering	CHE	18	199	54.4	3.125	3.03673	2|2
2006	Chemical Engineering	CHE	19	250	54.8	3.4375	3.84793	2|1
2006	Chemical Engineering	CHE	19	174	52	3.54167	3.80465	2|1
2006	Chemical Engineering	CHE	18	232	61.2	3.59375	4.66047	1st
2007	Chemical Engineering	CHE	18	194	49.2	3.20312	2.46212	3rd
2006	Chemical Engineering	CHE	20	179	58.4	3.48214	4.2093	2|1
2006	Chemical Engineering	CHE	18	178	53.2	2.85714	4.07907	2|1
2006	Chemical Engineering	CHE	19	196	59.6	2.8125	4.4093	2|1
2007	Chemical Engineering	CHE	18	180	55.2	2.73438	2.33762	3rd
2006	Chemical Engineering	CHE	19	277	77.2	4.10156	4.53488	1st
2007	Chemical Engineering	CHE	17	202	72	2.70833	3.39506	2|2
2007	Chemical Engineering	CHE	19	213	76	3.03571	4.4424	2|1
2007	Chemical Engineering	CHE	18	228	70	3.35938	3.82727	2|1
2007	Chemical Engineering	CHE	17	197	71	3.82812	4.03226	2|1
2007	Chemical Engineering	CHE	17	215	72	2.94643	4.26267	2|1
2007	Chemical Engineering	CHE	18	201	70	3.125	3.68326	2|1
2007	Chemical Engineering	CHE	17	243	81	4.28571	4.31507	2|1
2007	Chemical Engineering	CHE	17	221	70	2.65625	4.01382	2|1
2007	Chemical Engineering	CHE	18	195	73	3.90625	3.07	2|2
2008	Chemical Engineering	CHE	18	233	77	3.51562	2.96735	2|2
2007	Chemical Engineering	CHE	18	202	66	3.51562	4.00457	2|1
2007	Chemical Engineering	CHE	19	239	76	3.28125	4.4977	1st
2007	Chemical Engineering	CHE	22	258	79	3.57143	4.01818	2|1
2007	Chemical Engineering	CHE	19	233	77	3.125	3.84018	2|1
2007	Chemical Engineering	CHE	18	231	91	4.44444	4.38249	2|1
2008	Chemical Engineering	CHE	18	216	78	3.4375	2.78652	2|2
2007	Chemical Engineering	CHE	18	211	63	3.21429	3.61261	2|1
2007	Chemical Engineering	CHE	18	201	76	2.94643	3.11885	2|2
2008	Chemical Engineering	CHE	18	238	77	3.39286	4.25792	2|1
2007	Chemical Engineering	CHE	20	253	65	3.85417	3.90455	2|1
2007	Chemical Engineering	CHE	17	236	83	3.51562	4.17972	2|1
2007	Chemical Engineering	CHE	18	231	76	3.82812	4.15525	2|1
2007	Chemical Engineering	CHE	18	232	81	4.16667	4.20548	2|1
2007	Chemical Engineering	CHE	18	228	66	4.21875	4.6422	1st
2007	Chemical Engineering	CHE	17	234	75	3.3125	3.85253	2|1
2007	Chemical Engineering	CHE	18	248	75	3.125	3.65919	2|1
2007	Chemical Engineering	CHE	18	249	60	3.98438	3.33195	2|2
2007	Chemical Engineering	CHE	19	201	61	2.76786	3.28139	2|2
2007	Chemical Engineering	CHE	17	233	71	4.23611	4.72811	1st
2008	Chemical Engineering	CHE	18	212	70	3.28125	3.36134	2|2
2007	Chemical Engineering	CHE	18	214	75	3.59375	4.54378	1st
2007	Chemical Engineering	CHE	17	249	63	3.22917	2.64528	2|2
2009	Chemical Engineering	CHE	17	201	69	2.32143	2.35769	3rd
2007	Chemical Engineering	CHE	18	228	63	2.85714	3.70306	2|1
2007	Chemical Engineering	CHE	17	267	76	4.0625	4.18721	2|1
2007	Chemical Engineering	CHE	20	207	66	3.20312	3.54043	2|1
2007	Chemical Engineering	CHE	17	205	79	4.14062	4.59908	1st
2007	Chemical Engineering	CHE	17	209	76	2.70833	3.48458	2|2
2007	Chemical Engineering	CHE	17	246	79	3.04688	3.86175	2|1
2007	Chemical Engineering	CHE	22	219	68	2.89062	3.43162	2|2
2007	Chemical Engineering	CHE	17	199	81	3.28125	3.64758	2|1
2007	Chemical Engineering	CHE	18	204	56.6667	2.91667	2.98	2|2
2007	Chemical Engineering	CHE	18	221	75	3.30357	3.07143	2|2
2007	Chemical Engineering	CHE	17	230	74	3.48214	3.79204	2|1
2007	Chemical Engineering	CHE	17	221	83	3.90625	4.33333	2|1
2008	Chemical Engineering	CHE	17	220	72	2.96875	3.33852	2|2
2007	Chemical Engineering	CHE	18	180	61	3.90625	3.99552	2|1
2008	Chemical Engineering	CHE	17	256	86	4.21875	3.97778	2|1
2008	Chemical Engineering	CHE	17	238	76	3.03571	3.99554	2|1
2008	Chemical Engineering	CHE	17	249	75	3.90625	4.47511	2|1
2008	Chemical Engineering	CHE	18	247	62	3.20312	3.40351	2|2
2008	Chemical Engineering	CHE	19	227	60	4.21875	4.35909	2|1
2008	Chemical Engineering	CHE	17	208	69	3.61111	3.07725	2|2
2008	Chemical Engineering	CHE	19	228	63	3.82812	4.83028	1st
2008	Chemical Engineering	CHE	18	241	61	3.28125	3.03361	2|2
2008	Chemical Engineering	CHE	19	254	79	3.90625	4.23394	2|1
2008	Chemical Engineering	CHE	18	230	61	2.75735	3.41026	2|2
2008	Chemical Engineering	CHE	21	203	77	3.54167	2.75	2|2
2008	Chemical Engineering	CHE	18	246	84	3.82812	4.58716	1st
2008	Chemical Engineering	CHE	17	212	71	2.09821	2.70161	2|2
2009	Chemical Engineering	CHE	18	239	80	4.58333	2.5256	2|2
2008	Chemical Engineering	CHE	17	231	73	4.23611	4.20909	2|1
2008	Chemical Engineering	CHE	15	247	93	4.0625	4.36697	2|1
2008	Chemical Engineering	CHE	16	250	69	2.57812	4.0393	2|1
2008	Chemical Engineering	CHE	17	226	70	3.57143	2.62921	2|2
2008	Chemical Engineering	CHE	18	235	82	4	3.84404	2|1
2008	Chemical Engineering	CHE	21	210	71	2.57812	4	2|1
2008	Chemical Engineering	CHE	18	224	66	4.21875	4.20183	2|1
2008	Chemical Engineering	CHE	17	235	72	3.82812	3.60987	2|1
2008	Chemical Engineering	CHE	19	232	66	3	4.15596	2|1
2008	Chemical Engineering	CHE	19	187	56	2.5	3.14286	2|2
2008	Chemical Engineering	CHE	17	237	53	2.36111	3.68468	2|1
2008	Chemical Engineering	CHE	17	257	70	2.5	2.88	2|2
2009	Chemical Engineering	CHE	17	227	79	3.82812	2.45263	2|2
2008	Chemical Engineering	CHE	20	236	70	3.19444	2.83594	2|2
2008	Chemical Engineering	CHE	16	237	73	3.81944	3.53191	2|1
2008	Chemical Engineering	CHE	17	243	67	2.43056	2.56446	2|2
2008	Chemical Engineering	CHE	16	214	75	3.03571	3.80531	2|1
2008	Chemical Engineering	CHE	17	230	68	4.875	3.72566	2|1
2008	Chemical Engineering	CHE	22	240	66	2.65625	3.66968	2|1
2008	Chemical Engineering	CHE	19	257	55	4.375	2.70238	2|2
2008	Chemical Engineering	CHE	17	206	61	3.05556	3.55066	2|1
2008	Chemical Engineering	CHE	21	234	69	4.375	4.22321	2|1
2008	Chemical Engineering	CHE	19	247	68	2.5	3.50655	2|1
2008	Chemical Engineering	CHE	20	238	73	3.67188	3.75225	2|1
2008	Chemical Engineering	CHE	17	246	71	3.82812	4.35321	2|1
2008	Chemical Engineering	CHE	20	202	82	3.28125	2.88933	2|2
2008	Chemical Engineering	CHE	17	212	76	3.28125	3.90498	2|1
2008	Chemical Engineering	CHE	18	256	68	4.21875	4.18807	2|1
2008	Chemical Engineering	CHE	17	242	75	3.90625	4.19369	2|1
2009	Chemical Engineering	CHE	18	260	74	3.81944	3.3691	2|2
2008	Chemical Engineering	CHE	19	243	70	3.19444	3.42795	2|2
2008	Chemical Engineering	CHE	16	208	67	2.63889	3.0678	2|2
2009	Chemical Engineering	CHE	17	224	74	3.19444	4.64679	1st
2009	Chemical Engineering	CHE	17	197	61	2.84722	3.72523	2|1
2009	Chemical Engineering	CHE	18	205	73	3.05556	3.59276	2|1
2009	Chemical Engineering	CHE	17	239	88	2.89062	4.0362	2|1
2009	Chemical Engineering	CHE	19	213	61	2.41071	3.61472	2|1
2009	Chemical Engineering	CHE	19	227	77	3.125	2.71489	2|2
2009	Chemical Engineering	CHE	17	249	80	3.90625	4.33632	2|1
2009	Chemical Engineering	CHE	17	250	64	3.00781	3.85388	2|1
2009	Chemical Engineering	CHE	19	229	69	2.85714	3.3087	2|2
2009	Chemical Engineering	CHE	17	210	71	2.90441	4.46789	2|1
2009	Chemical Engineering	CHE	17	220	77	4.02778	3.83036	2|1
2009	Chemical Engineering	CHE	18	221	85	3.35938	3.56054	2|1
2009	Chemical Engineering	CHE	17	213	73	2.5	4.37615	2|1
2009	Chemical Engineering	CHE	18	239	66	2.96875	2.93173	2|2
2009	Chemical Engineering	CHE	17	202	71	2.67857	3.85841	2|1
2009	Chemical Engineering	CHE	17	218	75	3.81944	3.1588	2|2
2009	Chemical Engineering	CHE	18	202	79	3.54167	3.0917	2|2
2009	Chemical Engineering	CHE	17	238	85	3.125	2.90456	2|2
2009	Chemical Engineering	CHE	18	229	76	4.23611	4.55963	1st
2009	Chemical Engineering	CHE	18	230	83	3.90625	4.37615	2|1
2009	Chemical Engineering	CHE	17	212	77	3.33333	3.2511	2|2
2009	Chemical Engineering	CHE	18	229	80	2.22222	4.00917	2|1
2009	Chemical Engineering	CHE	18	227	84	3.54167	3.22511	2|2
2009	Chemical Engineering	CHE	19	216	71	3.08824	3.27586	2|2
2009	Chemical Engineering	CHE	17	207	75	3.47222	3.83333	2|1
2009	Chemical Engineering	CHE	17	223	80	3.04688	3.33621	2|2
2009	Chemical Engineering	CHE	18	246	74	4.14062	4.66972	1st
2009	Chemical Engineering	CHE	22	218	70	2.15278	4.24091	2|1
2009	Chemical Engineering	CHE	15	259	64	2.89062	3.45133	2|2
2009	Chemical Engineering	CHE	17	218	70	3.67188	3.72646	2|1
2009	Chemical Engineering	CHE	17	222	70	3.81944	4.45701	2|1
2009	Chemical Engineering	CHE	18	243	79	3.90625	3.18884	2|2
2009	Chemical Engineering	CHE	18	225	70	3.95833	4.44954	2|1
2009	Chemical Engineering	CHE	17	200	77	3.05556	2.88066	2|2
2009	Chemical Engineering	CHE	17	264	86	3.75	4.50679	1st
2009	Chemical Engineering	CHE	18	218	73	2.77778	3.56637	2|1
2009	Chemical Engineering	CHE	20	256	70	3.61111	4.10407	2|1
2009	Chemical Engineering	CHE	17	199	70	2.98611	3.67273	2|1
2009	Chemical Engineering	CHE	16	227	76	3.125	3.0339	2|2
2009	Chemical Engineering	CHE	18	217	63	3.75	4.50459	1st
2009	Chemical Engineering	CHE	16	225	75	2.5	3.55455	2|1
2009	Chemical Engineering	CHE	17	235	71	2.42188	4.01357	2|1
2009	Chemical Engineering	CHE	19	223	77	3.35938	3.79556	2|1
2009	Chemical Engineering	CHE	16	244	73	4.51389	4.86239	1st
2009	Chemical Engineering	CHE	16	220	75	2.63889	3.65158	2|1
2009	Chemical Engineering	CHE	17	261	72	3.40278	3.4185	2|2
2005	Civil Engineering	CVE	22	244	71	1.71875	2.25532	3rd
2005	Civil Engineering	CVE	18	223	62.2	3.48214	3.4185	2|2
2005	Civil Engineering	CVE	17	221	50.4	3.57143	4.61792	1st
2005	Civil Engineering	CVE	18	182	67.6	2.84722	3.91163	2|1
2005	Civil Engineering	CVE	19	237	67.2	2.56944	2.93625	2|2
2005	Civil Engineering	CVE	19	188	62	2.1875	2.61538	2|2
2005	Civil Engineering	CVE	17	246	63.4	3.03571	3.32599	2|2
2006	Civil Engineering	CVE	18	196	58.8	2.08333	1.97143	3rd
2005	Civil Engineering	CVE	19	165	64.6	3.02083	2.90421	2|2
2005	Civil Engineering	CVE	18	213	63.2	2.58333	3.60274	2|1
2005	Civil Engineering	CVE	17	213	72.2	3.92857	3.82243	2|1
2005	Civil Engineering	CVE	17	252	64.8	3.75	3.4115	2|2
2005	Civil Engineering	CVE	18	212	70.6	3.81944	4.3066	2|1
2005	Civil Engineering	CVE	19	200	56.4	2.67857	3.49774	2|1
2005	Civil Engineering	CVE	17	185	51.8	3.51562	4.2243	2|1
2005	Civil Engineering	CVE	18	253	61.8	3.05556	3.89623	2|1
2005	Civil Engineering	CVE	19	215	49.8	2.41071	3.08811	2|2
2006	Civil Engineering	CVE	19	230	57.2	2.91667	3.63063	2|1
2006	Civil Engineering	CVE	18	172	53.2	2.84722	3.87615	2|1
2006	Civil Engineering	CVE	19	181	56.4	3.03571	2.76735	2|2
2006	Civil Engineering	CVE	19	185	46.8	3.21429	2.80162	2|2
2006	Civil Engineering	CVE	20	179	48.4	2.96875	2.7364	2|2
2007	Civil Engineering	CVE	20	167	45.6	2.91667	2.15088	3rd
2006	Civil Engineering	CVE	19	252	51.6	3.125	3.31532	2|2
2008	Civil Engineering	CVE	18	223	58.4	2.42188	3.68837	2|1
2006	Civil Engineering	CVE	18	213	68.4	4.21875	4.64516	1st
2007	Civil Engineering	CVE	19	251	56	3.28125	3.48333	2|2
2007	Civil Engineering	CVE	17	222	68	3.04688	4.27854	2|1
2007	Civil Engineering	CVE	20	217	73	3.21429	4.56682	1st
2007	Civil Engineering	CVE	18	257	63	3.04688	3.1405	2|2
2007	Civil Engineering	CVE	17	182	77	3.28125	3.24895	2|2
2007	Civil Engineering	CVE	18	210	67	3.04688	3.62832	2|1
2007	Civil Engineering	CVE	20	207	65	2.58929	2.45126	3rd
2008	Civil Engineering	CVE	17	188	66	2.5	3.5859	2|1
2007	Civil Engineering	CVE	18	200	59	2.57812	3.49367	2|2
2007	Civil Engineering	CVE	18	219	78	3.48214	3.79295	2|1
2007	Civil Engineering	CVE	17	196	63	2.1875	3.94545	2|1
2007	Civil Engineering	CVE	20	247	50	3.125	2.90574	2|2
2008	Civil Engineering	CVE	18	196	67	2.41071	2.6791	2|2
2007	Civil Engineering	CVE	18	201	66	3.59375	3.72174	2|1
2007	Civil Engineering	CVE	17	249	75	2.94643	3.59307	2|1
2007	Civil Engineering	CVE	21	246	56	2.85714	3.48918	2|2
2007	Civil Engineering	CVE	22	225	59	2.73438	2.90698	2|2
2007	Civil Engineering	CVE	18	237	61	2.70833	2.34	3rd
2007	Civil Engineering	CVE	17	255	77	3.04688	3.74236	2|1
2007	Civil Engineering	CVE	17	223	56	2.94643	3.79909	2|1
2007	Civil Engineering	CVE	18	217	67	3.40278	3.32	2|2
2007	Civil Engineering	CVE	19	253	57	2.57812	2.24915	3rd
2007	Civil Engineering	CVE	19	208	50	3.4375	2.68914	2|2
2007	Civil Engineering	CVE	19	197	66	3.82812	3.07755	2|2
2007	Civil Engineering	CVE	18	208	56	3.75	4.09132	2|1
2007	Civil Engineering	CVE	18	201	66	3.04688	2.68627	2|2
2007	Civil Engineering	CVE	18	216	68	2.43056	2.67	2|2
2007	Civil Engineering	CVE	20	224	78	2.57812	4.0045	2|1
2007	Civil Engineering	CVE	19	228	66	2.85714	3.06838	2|2
2007	Civil Engineering	CVE	20	200	69	2.96875	2.80695	2|2
2007	Civil Engineering	CVE	18	186	66	3.30357	4.47032	2|1
2007	Civil Engineering	CVE	17	195	67	2.94643	3.50213	2|1
2007	Civil Engineering	CVE	16	189	57	3.82812	3.70536	2|1
2007	Civil Engineering	CVE	18	209	53	2.76786	3.50885	2|1
2007	Civil Engineering	CVE	17	216	68	2.91667	3.12033	2|2
2007	Civil Engineering	CVE	20	229	60	2.94643	2.97551	2|2
2007	Civil Engineering	CVE	18	232	77	2.73438	4.17778	2|1
2007	Civil Engineering	CVE	18	187	64	2.625	2.67954	2|2
2007	Civil Engineering	CVE	18	181	66	2.73438	3.79452	2|1
2008	Civil Engineering	CVE	18	191	57	3.88889	4.06047	2|1
2008	Civil Engineering	CVE	20	199	66	2.29167	3.74312	2|1
2008	Civil Engineering	CVE	17	206	70	2.96875	3.66216	2|1
2008	Civil Engineering	CVE	18	196	71	3.30357	3.40969	2|2
2008	Civil Engineering	CVE	19	248	55	2.29167	2.60311	2|2
2008	Civil Engineering	CVE	22	183	57	2.34375	3.06996	2|2
2008	Civil Engineering	CVE	17	204	62	2.5	3.29004	2|2
2008	Civil Engineering	CVE	18	237	62	2.26562	3.09836	2|2
2008	Civil Engineering	CVE	18	222	66	3.59375	4.4507	2|1
2008	Civil Engineering	CVE	18	208	72	3.26389	4.11737	2|1
2008	Civil Engineering	CVE	18	249	59	1.73611	3.75676	2|1
2008	Civil Engineering	CVE	19	237	62	3.04688	4.70423	1st
2008	Civil Engineering	CVE	21	214	64	2.5	4.03738	2|1
2008	Civil Engineering	CVE	17	258	55	2.10938	3.04115	2|2
2008	Civil Engineering	CVE	17	216	67	3.82812	3.69725	2|1
2008	Civil Engineering	CVE	19	261	55	3.75	2.62403	2|2
2008	Civil Engineering	CVE	17	227	60	2.94643	3.34188	2|2
2008	Civil Engineering	CVE	17	272	86	4.44444	4.92958	1st
2008	Civil Engineering	CVE	19	251	70	2.5	3.00413	2|2
2008	Civil Engineering	CVE	17	209	74	4.01786	4.75117	1st
2008	Civil Engineering	CVE	19	194	73	3.68056	3.75115	2|1
2008	Civil Engineering	CVE	17	227	65	2.8125	3.96759	2|1
2009	Civil Engineering	CVE	18	260	65	2.65625	3.30303	2|2
2008	Civil Engineering	CVE	17	234	73	2.06731	2.57934	2|2
2008	Civil Engineering	CVE	18	220	66	2.39583	3.12134	2|2
2008	Civil Engineering	CVE	20	217	71	2.57812	3.79091	2|1
2008	Civil Engineering	CVE	18	221	73	2.36111	3.76389	2|1
2008	Civil Engineering	CVE	17	241	77	2.63889	3.53419	2|1
2008	Civil Engineering	CVE	17	246	58	2.96875	3.88018	2|1
2008	Civil Engineering	CVE	18	227	65	2.46528	4.61033	1st
2008	Civil Engineering	CVE	19	255	58	3.90625	4.05778	2|1
2008	Civil Engineering	CVE	18	251	65	3.68056	3.94366	2|1
2008	Civil Engineering	CVE	18	227	79	3.33333	3.61504	2|1
2009	Civil Engineering	CVE	18	244	51	2.01389	2.17857	3rd
2008	Civil Engineering	CVE	18	196	55	3.33333	2.7529	2|2
2008	Civil Engineering	CVE	17	221	58	2.23214	3.01688	2|2
2008	Civil Engineering	CVE	22	240	67	4.09722	3.30357	2|2
2008	Civil Engineering	CVE	18	255	63	2.65625	4.0411	2|1
2008	Civil Engineering	CVE	18	223	64	3.3125	4.44131	2|1
2008	Civil Engineering	CVE	17	201	71	2.96875	4.13953	2|1
2008	Civil Engineering	CVE	20	239	56	3.90625	4.32864	2|1
2008	Civil Engineering	CVE	18	221	63	3.54167	4.36279	2|1
2008	Civil Engineering	CVE	17	229	73	2.65625	4.57746	1st
2008	Civil Engineering	CVE	18	242	55	2.875	3.92093	2|1
2008	Civil Engineering	CVE	19	250	61	3.28125	2.66537	2|2
2008	Civil Engineering	CVE	16	197	70	2.34375	3.07792	2|2
2008	Civil Engineering	CVE	19	273	66	3.04688	2.64179	2|2
2008	Civil Engineering	CVE	18	235	59	3.28125	4.29767	2|1
2008	Civil Engineering	CVE	18	236	74	3.51562	3.96744	2|1
2009	Civil Engineering	CVE	20	224	67	2.15278	4.1784	2|1
2009	Civil Engineering	CVE	17	193	72	2.56944	3.96759	2|1
2009	Civil Engineering	CVE	17	235	78	3.54167	4.62441	1st
2009	Civil Engineering	CVE	17	219	58	2.97794	4.53521	1st
2009	Civil Engineering	CVE	19	249	43	2.8125	3.74771	2|1
2009	Civil Engineering	CVE	17	229	84	3.68056	4.62441	1st
2009	Civil Engineering	CVE	18	224	70	2.96875	3.27111	2|2
2009	Civil Engineering	CVE	18	209	80	4.375	4.55399	1st
2009	Civil Engineering	CVE	17	194	73	2.76786	3.44545	2|2
2009	Civil Engineering	CVE	18	186	62	2.16667	2.96596	2|2
2009	Civil Engineering	CVE	17	222	80	2.89062	2.98745	2|2
2009	Civil Engineering	CVE	18	209	79	3.04688	2.88235	2|2
2009	Civil Engineering	CVE	17	190	59	2.70833	3.73516	2|1
2009	Civil Engineering	CVE	18	233	56	2.875	3.36123	2|2
2009	Civil Engineering	CVE	17	208	64	2.94643	4.20183	2|1
2009	Civil Engineering	CVE	18	202	64	2.42188	3.76147	2|1
2009	Civil Engineering	CVE	18	204	69	3.75	3.76037	2|1
2009	Civil Engineering	CVE	18	211	70	3.19444	3.86239	2|1
2009	Civil Engineering	CVE	18	232	82	3.88889	3.38889	2|2
2009	Civil Engineering	CVE	19	204	72	2.32639	3.63063	2|1
2009	Civil Engineering	CVE	17	200	76	3.125	3.59821	2|1
2009	Civil Engineering	CVE	18	216	72	3.40278	4.00901	2|1
2009	Civil Engineering	CVE	18	249	58	1.875	3.44541	2|2
2009	Civil Engineering	CVE	17	198	60	2.25	3.85388	2|1
2009	Civil Engineering	CVE	18	223	74	3.51562	4.68075	1st
2009	Civil Engineering	CVE	18	183	61	2.60417	2.87554	2|2
2009	Civil Engineering	CVE	19	240	57	2.01389	3.19048	2|2
2009	Civil Engineering	CVE	18	195	64	2.65625	3.78899	2|1
2009	Civil Engineering	CVE	17	212	73	2.70833	4.21759	2|1
2009	Civil Engineering	CVE	18	238	41	3.125	2.70635	2|2
2009	Civil Engineering	CVE	19	197	61	2.70833	3.69058	2|1
2009	Civil Engineering	CVE	17	234	67	4.16667	4.46479	2|1
2009	Civil Engineering	CVE	17	207	63	2.88194	4.43662	2|1
2009	Civil Engineering	CVE	17	213	52	2.03125	2.80913	2|2
2009	Civil Engineering	CVE	18	214	54	2.64423	2.91983	2|2
2009	Civil Engineering	CVE	18	210	65	2.65625	3.90141	2|1
2009	Civil Engineering	CVE	17	209	61	1.97917	2.60643	2|2
2005	Computer Engineering	CEN	19	202	87	2.42188	2.4	3rd
2005	Computer Engineering	CEN	17	214	64.8	3.28125	4.10502	2|1
2007	Computer Engineering	CEN	17	196	72.4	2.94643	1.92381	3rd
2005	Computer Engineering	CEN	18	175	65.8	3.05556	3.63134	2|1
2007	Computer Engineering	CEN	17	171	64	3.125	3.11062	2|2
2005	Computer Engineering	CEN	19	212	63.6	3.4375	3.25751	2|2
2005	Computer Engineering	CEN	18	252	80.2	4.14062	4.3907	2|1
2005	Computer Engineering	CEN	18	193	67.2	3.59375	4.20465	2|1
2005	Computer Engineering	CEN	16	190	79.2	4.45312	3.80275	2|1
2006	Computer Engineering	CEN	17	238	77.6	4.0625	2.82787	2|2
2005	Computer Engineering	CEN	18	231	67	3.51562	3.56502	2|1
2005	Computer Engineering	CEN	17	208	66.6	3.39286	2.30986	3rd
2005	Computer Engineering	CEN	17	184	53.6	3.90625	3.59276	2|1
2005	Computer Engineering	CEN	18	172	55	2.5	3.29741	2|2
2005	Computer Engineering	CEN	19	164	57.2	3.04688	2.91532	2|2
2005	Computer Engineering	CEN	20	260	64.2	2.60417	3.51556	2|1
2005	Computer Engineering	CEN	19	245	55.8	3.28125	3.21459	2|2
2005	Computer Engineering	CEN	20	222	68.6	3.81944	3.73733	2|1
2005	Computer Engineering	CEN	21	223	65.6	3.33333	3.91364	2|1
2005	Computer Engineering	CEN	20	186	70.4	2.77778	3.63964	2|1
2005	Computer Engineering	CEN	17	249	75.4	3.75	4.57407	1st
2006	Computer Engineering	CEN	24	231	57.6	3.66071	1.99211	3rd
2005	Computer Engineering	CEN	19	219	72.4	2.5	3.76959	2|1
2006	Computer Engineering	CEN	18	222	61.8	2.5	2.36232	3rd
2005	Computer Engineering	CEN	18	249	61.4	3.19444	3.14286	2|2
2006	Computer Engineering	CEN	18	184	51.2	2.73438	2.30565	3rd
2005	Computer Engineering	CEN	17	272	49	3.29167	4.07373	2|1
2005	Computer Engineering	CEN	18	259	85.8	4.09722	4.77674	1st
2005	Computer Engineering	CEN	19	184	64.4	2.65625	3.97209	2|1
2006	Computer Engineering	CEN	20	229	77.2	3.54167	3.76959	2|1
2005	Computer Engineering	CEN	18	244	82.2	4.21875	4.30275	2|1
2005	Computer Engineering	CEN	19	225	56.4	3.66071	2.61446	2|2
2005	Computer Engineering	CEN	18	237	71.2	3.75	3.7844	2|1
2005	Computer Engineering	CEN	17	224	77	4.21875	4.33488	2|1
2005	Computer Engineering	CEN	18	193	61.8	3.47222	3.67442	2|1
2006	Computer Engineering	CEN	18	206	62	3.75	3.78873	2|1
2006	Computer Engineering	CEN	18	172	59.6	4.02778	2.68561	2|2
2006	Computer Engineering	CEN	19	162	55.2	2.875	3.04367	2|2
2006	Computer Engineering	CEN	21	196	50	3.51562	2.68966	2|2
2006	Computer Engineering	CEN	18	261	58.8	3.67188	3.75342	2|1
2006	Computer Engineering	CEN	21	243	64.4	3.21429	3.69907	2|1
2006	Computer Engineering	CEN	18	202	61	3.33333	2.60294	2|2
2006	Computer Engineering	CEN	20	173	47.6	2.14286	2.33935	3rd
2006	Computer Engineering	CEN	18	196	58	3.19444	4.28899	2|1
2006	Computer Engineering	CEN	17	264	68	3.67188	2.97083	2|2
2006	Computer Engineering	CEN	18	209	58.8	3.67188	4.20188	2|1
2006	Computer Engineering	CEN	18	238	65.2	3.61111	4.21596	2|1
2006	Computer Engineering	CEN	20	179	52.4	3.54167	3.26027	2|2
2006	Computer Engineering	CEN	18	213	60	3.67188	4.29108	2|1
2008	Computer Engineering	CEN	19	259	53.2	2.60417	1.8827	3rd
2006	Computer Engineering	CEN	20	183	57.6	2.5	3.20796	2|2
2006	Computer Engineering	CEN	18	245	65.6	2.85714	4.16355	2|1
2006	Computer Engineering	CEN	20	231	56.8	2.84722	3.55349	2|1
2006	Computer Engineering	CEN	19	175	55.6	3.81944	3.74654	2|1
2006	Computer Engineering	CEN	19	175	51.6	2.65625	3.56054	2|1
2006	Computer Engineering	CEN	18	264	56.8	3.48214	2.95219	2|2
2007	Computer Engineering	CEN	17	211	67	2.8125	3.13596	2|2
2007	Computer Engineering	CEN	19	270	67	2.63889	3.39912	2|2
2007	Computer Engineering	CEN	18	200	67	3.30357	3.30702	2|2
2007	Computer Engineering	CEN	20	231	68	2.89062	4.14352	2|1
2007	Computer Engineering	CEN	18	202	67	2.73438	2.99567	2|2
2007	Computer Engineering	CEN	17	227	60	3.48214	3.95455	2|1
2007	Computer Engineering	CEN	17	201	60	2.8125	3.49091	2|2
2007	Computer Engineering	CEN	18	230	83	3.47222	3.71233	2|1
2007	Computer Engineering	CEN	16	210	70	2.67857	3.31304	2|2
2007	Computer Engineering	CEN	17	208	70	2.94643	2.70703	2|2
2007	Computer Engineering	CEN	17	208	62.5	2.73438	2.74899	2|2
2007	Computer Engineering	CEN	18	246	67	2.94643	3.90741	2|1
2007	Computer Engineering	CEN	15	226	85	3.39286	4.62963	1st
2007	Computer Engineering	CEN	17	214	72	3.59375	3.47964	2|2
2007	Computer Engineering	CEN	19	229	69	2.76786	3.72936	2|1
2007	Computer Engineering	CEN	16	232	74	3.59375	4.54167	1st
2007	Computer Engineering	CEN	18	207	67	3.57143	4.06393	2|1
2007	Computer Engineering	CEN	17	256	67	3.75	3.84091	2|1
2007	Computer Engineering	CEN	16	197	61	3.51562	3.05907	2|2
2007	Computer Engineering	CEN	18	224	72	3.04688	4.10648	2|1
2008	Computer Engineering	CEN	18	219	72	2.73438	2.35764	3rd
2007	Computer Engineering	CEN	18	219	74	3.125	3.54425	2|1
2007	Computer Engineering	CEN	19	228	73	3.90625	3.59471	2|1
2007	Computer Engineering	CEN	17	220	69	2.5	2.7004	2|2
2007	Computer Engineering	CEN	16	249	64	4.0625	4.48611	2|1
2007	Computer Engineering	CEN	17	260	96	4.76562	4.47685	2|1
2007	Computer Engineering	CEN	17	208	63	4.14062	3.78082	2|1
2007	Computer Engineering	CEN	17	197	70	3.125	3.19492	2|2
2007	Computer Engineering	CEN	18	196	64	3.75	2.5977	2|2
2007	Computer Engineering	CEN	17	243	83	4.02778	4.28704	2|1
2007	Computer Engineering	CEN	19	212	75	4.375	3.18565	2|2
2007	Computer Engineering	CEN	16	208	81	3.04688	3.65625	2|1
2007	Computer Engineering	CEN	17	226	68	3.03571	3.55507	2|1
2007	Computer Engineering	CEN	16	212	72	2.5	3.70925	2|1
2007	Computer Engineering	CEN	18	212	65	3.125	3.80093	2|1
2007	Computer Engineering	CEN	17	208	83	3.03571	3.84615	2|1
2007	Computer Engineering	CEN	18	230	64	3.21429	3.29167	2|2
2007	Computer Engineering	CEN	19	232	66	2.42188	2.6965	2|2
2007	Computer Engineering	CEN	18	243	83	4.58333	4.06364	2|1
2008	Computer Engineering	CEN	19	211	63	2.70833	2.29562	3rd
2007	Computer Engineering	CEN	21	213	73	2.58929	3.21145	2|2
2007	Computer Engineering	CEN	16	221	110	2.57812	2.71901	2|2
2007	Computer Engineering	CEN	17	195	72	3.68056	3.93665	2|1
2007	Computer Engineering	CEN	16	203	83	3.33333	3.68037	2|1
2007	Computer Engineering	CEN	16	182	47.5	2.375	3.81818	2|1
2007	Computer Engineering	CEN	18	210	74	2.94643	3.22979	2|2
2008	Computer Engineering	CEN	18	251	65	3.125	3.76168	2|1
2008	Computer Engineering	CEN	17	230	77	3.90625	3.05603	2|2
2008	Computer Engineering	CEN	17	241	80	2.94643	3.91244	2|1
2008	Computer Engineering	CEN	20	211	75	3.98438	2.7482	2|2
2008	Computer Engineering	CEN	17	229	60	3.67188	3.21368	2|2
2008	Computer Engineering	CEN	19	205	70	3.26389	4.09346	2|1
2009	Computer Engineering	CEN	19	229	75	3.59375	2.70656	2|2
2008	Computer Engineering	CEN	18	246	66	4.30556	4.62617	1st
2008	Computer Engineering	CEN	18	211	73	2.94643	3.44395	2|2
2008	Computer Engineering	CEN	18	248	77	3.19444	3.56561	2|1
2008	Computer Engineering	CEN	17	204	69	3.28125	3.44298	2|2
2008	Computer Engineering	CEN	17	217	63	2.76786	3.48182	2|2
2008	Computer Engineering	CEN	16	223	70	3.35938	3.08511	2|2
2008	Computer Engineering	CEN	17	268	70	4.02778	3.74312	2|1
2008	Computer Engineering	CEN	18	209	67	1.875	3.6982	2|1
2008	Computer Engineering	CEN	20	207	68	2.5	3.33182	2|2
2008	Computer Engineering	CEN	17	271	93	4.64286	4.74766	1st
2008	Computer Engineering	CEN	18	223	70	3.88889	3.48611	2|2
2008	Computer Engineering	CEN	18	214	67	2.29167	3.875	2|1
2008	Computer Engineering	CEN	18	236	54	2.42188	2.64773	2|2
2008	Computer Engineering	CEN	17	262	60	3.67188	2.97863	2|2
2008	Computer Engineering	CEN	17	239	72	4.21875	4.64486	1st
2008	Computer Engineering	CEN	16	239	67	3.67188	4.45794	2|1
2008	Computer Engineering	CEN	17	227	77	3.59375	3.83178	2|1
2009	Computer Engineering	CEN	16	217	60	2.43056	2.40569	2|2
2008	Computer Engineering	CEN	18	220	71	2.66667	3.21397	2|2
2009	Computer Engineering	CEN	18	211	54	1.66667	2.15825	3rd
2008	Computer Engineering	CEN	20	263	55	2.84722	3.69369	2|1
2008	Computer Engineering	CEN	18	224	66	2.5	3.72973	2|1
2008	Computer Engineering	CEN	19	223	68	3.03571	4	2|1
2008	Computer Engineering	CEN	18	215	66	2.1875	3.22624	2|2
2008	Computer Engineering	CEN	19	220	61	4.09722	3.71818	2|1
2008	Computer Engineering	CEN	19	263	65	3.20312	4.1215	2|1
2008	Computer Engineering	CEN	18	243	71	2.625	2.90945	2|2
2008	Computer Engineering	CEN	18	226	69	2.61719	3.82243	2|1
2008	Computer Engineering	CEN	18	252	71	2.94643	3.08	2|2
2008	Computer Engineering	CEN	20	249	78	3.28125	2.71888	2|2
2008	Computer Engineering	CEN	18	213	62	3.33333	3.59091	2|1
2008	Computer Engineering	CEN	17	257	78	3.57143	3.99083	2|1
2008	Computer Engineering	CEN	17	226	75	3.47222	4.31651	2|1
2008	Computer Engineering	CEN	17	231	63	3.40278	3.47511	2|2
2008	Computer Engineering	CEN	20	271	79	3.45833	4.6729	1st
2008	Computer Engineering	CEN	17	235	77	4.14062	4.38785	2|1
2008	Computer Engineering	CEN	17	224	73	2.91667	2.94515	2|2
2008	Computer Engineering	CEN	18	233	69	3.20312	4.46262	2|1
2008	Computer Engineering	CEN	19	207	61	2.5	2.88	2|2
2008	Computer Engineering	CEN	17	240	83	3.47222	4.45794	2|1
2008	Computer Engineering	CEN	17	188	67	2.73438	3.21702	2|2
2008	Computer Engineering	CEN	17	210	73	4.19643	3.36207	2|2
2008	Computer Engineering	CEN	17	224	71	3.21429	2.84211	2|2
2009	Computer Engineering	CEN	16	208	62	2.91667	3.3691	2|2
2009	Computer Engineering	CEN	17	247	76	2.84722	4.36073	2|1
2009	Computer Engineering	CEN	17	212	80	3.34559	3.24775	2|2
2009	Computer Engineering	CEN	18	208	73	3.26389	4.2963	2|1
2009	Computer Engineering	CEN	17	212	75	3.26389	4.26389	2|1
2009	Computer Engineering	CEN	17	192	82	3.05556	3.59091	2|1
2009	Computer Engineering	CEN	18	221	86	3.88889	3.76498	2|1
2009	Computer Engineering	CEN	17	220	72	3.47222	4.51852	1st
2009	Computer Engineering	CEN	17	240	70	3.95833	4.12963	2|1
2009	Computer Engineering	CEN	18	268	55	2.86765	3.51376	2|1
2009	Computer Engineering	CEN	20	240	65	3.28125	3.49083	2|2
2009	Computer Engineering	CEN	17	237	72	2.63889	3.83796	2|1
2009	Computer Engineering	CEN	17	261	56	2.96875	3.82727	2|1
2009	Computer Engineering	CEN	17	196	69	2.39583	3.63801	2|1
2009	Computer Engineering	CEN	19	222	76	2.8125	4.30275	2|1
2009	Computer Engineering	CEN	19	241	71	3.47222	2.81557	2|2
2009	Computer Engineering	CEN	17	222	78	3.20312	3.48908	2|2
2009	Computer Engineering	CEN	17	203	73	2.91667	3.76389	2|1
2009	Computer Engineering	CEN	18	202	65	2.91667	3.59556	2|1
2009	Computer Engineering	CEN	18	224	85	2.72321	4.30556	2|1
2009	Computer Engineering	CEN	17	215	68	2.4375	3.80822	2|1
2009	Computer Engineering	CEN	17	212	73	3.20312	3.83486	2|1
2009	Computer Engineering	CEN	17	209	68	2.68382	3.4026	2|2
2009	Computer Engineering	CEN	17	216	74	4.09722	3.78475	2|1
2009	Computer Engineering	CEN	17	237	75	4.0625	4.08969	2|1
2009	Computer Engineering	CEN	18	215	75	3.54167	4.13889	2|1
2009	Computer Engineering	CEN	18	224	76	2.5	4.22018	2|1
2009	Computer Engineering	CEN	18	200	61	3.68056	4.15278	2|1
2009	Computer Engineering	CEN	16	200	80	2.84722	3.1453	2|2
2009	Computer Engineering	CEN	18	209	58	3.4375	3.35111	2|2
2009	Computer Engineering	CEN	16	215	72	4.16667	4.65741	1st
2009	Computer Engineering	CEN	17	195	76	2.5	3.95833	2|1
2009	Computer Engineering	CEN	18	241	66	3.28125	3.44292	2|2
2009	Computer Engineering	CEN	19	224	77	3.35938	3.65278	2|1
2009	Computer Engineering	CEN	18	219	71	2.94118	3.68807	2|1
2009	Computer Engineering	CEN	16	260	93	2.91667	4.5	1st
2009	Computer Engineering	CEN	17	205	70	2.70833	3.74091	2|1
2009	Computer Engineering	CEN	21	208	75	3.88889	3.71429	2|1
2009	Computer Engineering	CEN	18	223	74	3.61607	4.2	2|1
2009	Computer Engineering	CEN	18	209	68	2.8125	4.18519	2|1
2009	Computer Engineering	CEN	18	208	75	3.54167	3.84545	2|1
2009	Computer Engineering	CEN	18	210	71	3.61111	3.38182	2|2
2009	Computer Engineering	CEN	16	215	79	2.85714	4.15207	2|1
2009	Computer Engineering	CEN	18	204	76	3.35938	4.34259	2|1
2009	Computer Engineering	CEN	16	240	66	3.16406	3.42857	2|2
2009	Computer Engineering	CEN	16	239	80	2.76042	3.42035	2|2
2006	Computer Engineering	CEN	17	226	79.8667	3.48214	2.28315	3rd
2005	Computer Engineering	CEN	17	133	57.2	3.4375	1.96678	3rd
2005	Computer Engineering	CEN	18	165	58.4	3.47222	1.8589	3rd
2005	Computer Engineering	CEN	18	198	60.4	3.25658	1.83667	3rd
2005	Electrical and Electronics Engineering	EEE	20	268	76	2.89062	3.10484	2|2
2005	Electrical and Electronics Engineering	EEE	18	173	74	3.66667	2.38629	3rd
2005	Electrical and Electronics Engineering	EEE	18	216	83	2.1875	2.06329	3rd
2006	Electrical and Electronics Engineering	EEE	18	213	81	2.84722	2.46875	3rd
2005	Electrical and Electronics Engineering	EEE	18	207	65.8	2.70833	3.30603	2|2
2005	Electrical and Electronics Engineering	EEE	18	192	55.4	2.77778	3.45045	2|2
2005	Electrical and Electronics Engineering	EEE	19	210	70	3.75	2.7027	2|2
2005	Electrical and Electronics Engineering	EEE	18	258	59.6	3.4375	3.93119	2|1
2005	Electrical and Electronics Engineering	EEE	19	237	73.2	4.27083	4.70698	1st
2005	Electrical and Electronics Engineering	EEE	19	240	83.4	3.26389	4.61395	1st
2005	Electrical and Electronics Engineering	EEE	17	225	77	4.02778	4.84651	1st
2005	Electrical and Electronics Engineering	EEE	18	200	69	3.47222	4.35814	2|1
2005	Electrical and Electronics Engineering	EEE	18	195	70.8	3.90625	4.07907	2|1
2005	Electrical and Electronics Engineering	EEE	18	234	78.2	4.51389	4.0186	2|1
2005	Electrical and Electronics Engineering	EEE	17	212	56.8	2.30769	3.5	2|1
2005	Electrical and Electronics Engineering	EEE	19	237	82	4.375	4.52315	1st
2006	Electrical and Electronics Engineering	EEE	17	246	64.2	3.35938	2.27575	3rd
2005	Electrical and Electronics Engineering	EEE	17	181	64.2	2.96875	2.65354	2|2
2005	Electrical and Electronics Engineering	EEE	17	244	68	4.16667	4.4093	2|1
2005	Electrical and Electronics Engineering	EEE	17	203	65.6	3.59375	4.03704	2|1
2005	Electrical and Electronics Engineering	EEE	18	221	74.6	3.04688	2.82707	2|2
2005	Electrical and Electronics Engineering	EEE	17	266	82.2	4.23611	4.76744	1st
2005	Electrical and Electronics Engineering	EEE	18	241	76.2	4.375	4.73488	1st
2005	Electrical and Electronics Engineering	EEE	18	232	77	3.82812	3.31507	2|2
2005	Electrical and Electronics Engineering	EEE	18	258	73	3.33333	3.4087	2|2
2005	Electrical and Electronics Engineering	EEE	17	185	60.4	3.54167	2.92917	2|2
2005	Electrical and Electronics Engineering	EEE	20	227	63.2	2.91667	2.62313	2|2
2006	Electrical and Electronics Engineering	EEE	18	215	73	3.125	2.52985	2|2
2005	Electrical and Electronics Engineering	EEE	17	234	72.8	3.68056	3.69545	2|1
2005	Electrical and Electronics Engineering	EEE	19	225	74.4	4.09722	3.84091	2|1
2005	Electrical and Electronics Engineering	EEE	18	217	72.8	3.88889	3.24123	2|2
2005	Electrical and Electronics Engineering	EEE	19	201	76.6	4.27083	3.62771	2|1
2005	Electrical and Electronics Engineering	EEE	18	222	75.2	3.40278	3.92694	2|1
2005	Electrical and Electronics Engineering	EEE	17	213	68.2	3.57143	3.55507	2|1
2005	Electrical and Electronics Engineering	EEE	19	197	62	3.4375	2.82129	2|2
2006	Electrical and Electronics Engineering	EEE	19	206	72.4	4.02778	2.85657	2|2
2005	Electrical and Electronics Engineering	EEE	19	258	72.4	2.85714	3.8125	2|1
2005	Electrical and Electronics Engineering	EEE	20	245	81.2	2.4375	3.82569	2|1
2005	Electrical and Electronics Engineering	EEE	19	246	70.6	3.83929	3.85253	2|1
2005	Electrical and Electronics Engineering	EEE	18	211	76.8	3.48214	4.07407	2|1
2005	Electrical and Electronics Engineering	EEE	16	229	73	3.75	4.33023	2|1
2005	Electrical and Electronics Engineering	EEE	19	238	65.2	2.65625	4.01395	2|1
2005	Electrical and Electronics Engineering	EEE	17	230	65.2	3.39286	3.6484	2|1
2005	Electrical and Electronics Engineering	EEE	18	254	83	4.375	4.45622	2|1
2005	Electrical and Electronics Engineering	EEE	18	175	62.2	2.58929	4.01389	2|1
2005	Electrical and Electronics Engineering	EEE	23	242	73.2	4.09722	4.31674	2|1
2005	Electrical and Electronics Engineering	EEE	17	225	73.6	3.22917	3.74775	2|1
2006	Electrical and Electronics Engineering	EEE	19	205	79.4	2.70833	2.89535	2|2
2006	Electrical and Electronics Engineering	EEE	17	200	81.3333	2.57812	2.15225	3rd
2005	Electrical and Electronics Engineering	EEE	18	202	71	3.125	4.47442	2|1
2005	Electrical and Electronics Engineering	EEE	17	230	70.4	3.125	3.54783	2|1
2005	Electrical and Electronics Engineering	EEE	19	276	66.8	3.20312	3.59276	2|1
2005	Electrical and Electronics Engineering	EEE	18	215	74.6	3.4375	4.09302	2|1
2005	Electrical and Electronics Engineering	EEE	19	196	65.8	2.57812	4.30594	2|1
2006	Electrical and Electronics Engineering	EEE	19	165	68	2.89062	3.17904	2|2
2008	Electrical and Electronics Engineering	EEE	18	180	68.2	3.125	1.8292	3rd
2007	Electrical and Electronics Engineering	EEE	19	184	68.6	3.125	1.92669	3rd
2005	Electrical and Electronics Engineering	EEE	20	196	69.2	3.125	3.57207	2|1
2005	Electrical and Electronics Engineering	EEE	20	260	85.6	4.01786	3.60538	2|1
2005	Electrical and Electronics Engineering	EEE	18	161	57.6	2.8125	2.65818	2|2
2005	Electrical and Electronics Engineering	EEE	18	192	61.4	3.81944	2.94332	2|2
2006	Electrical and Electronics Engineering	EEE	16	213	66.2	3.30357	2.89627	2|2
2005	Electrical and Electronics Engineering	EEE	21	246	79.2	2.94643	2.81369	2|2
2005	Electrical and Electronics Engineering	EEE	18	236	82.4	4.51389	4.82791	1st
2005	Electrical and Electronics Engineering	EEE	20	162	62.2	3.51562	4.29302	2|1
2005	Electrical and Electronics Engineering	EEE	17	214	72.6	3.95833	4.53023	1st
2007	Electrical and Electronics Engineering	EEE	18	233	67.6	3.82812	3.53478	2|1
2006	Electrical and Electronics Engineering	EEE	20	238	61.2	3.83929	4.40845	2|1
2006	Electrical and Electronics Engineering	EEE	17	208	63.6	2.98611	3.95928	2|1
2006	Electrical and Electronics Engineering	EEE	18	209	57.6	3.4375	3.83486	2|1
2006	Electrical and Electronics Engineering	EEE	18	195	59.6	4.0625	4.70892	1st
2006	Electrical and Electronics Engineering	EEE	18	237	60.8	3.125	3.68493	2|1
2006	Electrical and Electronics Engineering	EEE	18	218	66	4.29688	4.35211	2|1
2006	Electrical and Electronics Engineering	EEE	19	185	60	3.125	3.00781	2|2
2007	Electrical and Electronics Engineering	EEE	17	249	58.8	2.85714	2.59615	2|2
2006	Electrical and Electronics Engineering	EEE	20	250	72.4	4.44444	4.85446	1st
2006	Electrical and Electronics Engineering	EEE	21	237	53.6	2.41071	2.92015	2|2
2006	Electrical and Electronics Engineering	EEE	18	237	55.2	2.91667	2.82573	2|2
2007	Electrical and Electronics Engineering	EEE	18	214	50.4	2.5	2.24667	3rd
2006	Electrical and Electronics Engineering	EEE	18	226	56.4	3.125	4.14884	2|1
2006	Electrical and Electronics Engineering	EEE	19	194	62.4	3.98438	3.81395	2|1
2006	Electrical and Electronics Engineering	EEE	17	225	54.8	2.875	2.68401	2|2
2007	Electrical and Electronics Engineering	EEE	19	205	60.4	2.96875	2.91736	2|2
2006	Electrical and Electronics Engineering	EEE	18	225	65.2	3.125	3.47964	2|2
2006	Electrical and Electronics Engineering	EEE	18	229	65.6	3.19444	3.16803	2|2
2006	Electrical and Electronics Engineering	EEE	18	211	66	3.75	4.24883	2|1
2006	Electrical and Electronics Engineering	EEE	20	222	56	3.25	3.55804	2|1
2007	Electrical and Electronics Engineering	EEE	17	167	53.6	2.375	3.42544	2|2
2006	Electrical and Electronics Engineering	EEE	18	238	55.2	3.66071	3.8211	2|1
2006	Electrical and Electronics Engineering	EEE	18	238	63.6	3.88889	2.59191	2|2
2006	Electrical and Electronics Engineering	EEE	19	197	60.8	3.35938	2.68657	2|2
2006	Electrical and Electronics Engineering	EEE	17	206	64.8	2.73438	3.49772	2|1
2006	Electrical and Electronics Engineering	EEE	18	260	75.6	4.02778	4.723	1st
2006	Electrical and Electronics Engineering	EEE	18	241	64.4	3.125	4.47418	2|1
2006	Electrical and Electronics Engineering	EEE	19	258	61.6	3.28125	3.4026	2|2
2006	Electrical and Electronics Engineering	EEE	19	223	62	2.76786	2.8903	2|2
2006	Electrical and Electronics Engineering	EEE	18	182	56.4	3.66071	3.28319	2|2
2006	Electrical and Electronics Engineering	EEE	19	202	60.4	2.60417	2.66541	2|2
2006	Electrical and Electronics Engineering	EEE	18	234	66.8	2.89062	4.64319	1st
2006	Electrical and Electronics Engineering	EEE	18	210	68	4.44444	3.96729	2|1
2006	Electrical and Electronics Engineering	EEE	19	298	57.6	4.01786	3.64055	2|1
2006	Electrical and Electronics Engineering	EEE	19	225	55.2	3.03571	3.26872	2|2
2006	Electrical and Electronics Engineering	EEE	19	215	61.6	4.29688	3.4646	2|2
2007	Electrical and Electronics Engineering	EEE	18	231	61	3.05556	3.77376	2|1
2009	Electrical and Electronics Engineering	EEE	18	203	51	2.41071	2.22148	3rd
2007	Electrical and Electronics Engineering	EEE	18	227	63	3.125	2.93061	2|2
2007	Electrical and Electronics Engineering	EEE	21	247	75	2.91667	4.26606	2|1
2007	Electrical and Electronics Engineering	EEE	17	226	77	4.30556	4.40278	2|1
2007	Electrical and Electronics Engineering	EEE	18	271	83	4.72222	4.3945	2|1
2007	Electrical and Electronics Engineering	EEE	18	249	87	4.45312	4.61574	1st
2007	Electrical and Electronics Engineering	EEE	19	226	73	3.125	4.2963	2|1
2008	Electrical and Electronics Engineering	EEE	18	214	85	3.59375	2.45357	2|2
2007	Electrical and Electronics Engineering	EEE	17	243	79	4.14062	4.30876	2|1
2007	Electrical and Electronics Engineering	EEE	20	210	61	3.28125	3.61883	2|1
2007	Electrical and Electronics Engineering	EEE	17	236	74	2.73438	3.79263	2|1
2007	Electrical and Electronics Engineering	EEE	17	267	87	4.14062	3.9457	2|1
2007	Electrical and Electronics Engineering	EEE	18	217	70	3.03571	3.29289	2|2
2007	Electrical and Electronics Engineering	EEE	18	257	73	4.45312	4.37788	2|1
2007	Electrical and Electronics Engineering	EEE	17	229	70	3.30357	3.45815	2|2
2008	Electrical and Electronics Engineering	EEE	18	219	68	3.35938	2.25952	3rd
2007	Electrical and Electronics Engineering	EEE	16	247	78	3.75	3.79817	2|1
2007	Electrical and Electronics Engineering	EEE	18	185	71	2.5	3.76364	2|1
2007	Electrical and Electronics Engineering	EEE	19	267	88	4.44444	3.95833	2|1
2007	Electrical and Electronics Engineering	EEE	18	206	71	3.125	3.40789	2|2
2007	Electrical and Electronics Engineering	EEE	18	214	65	4.0625	3.75576	2|1
2007	Electrical and Electronics Engineering	EEE	17	239	83	4.375	4.53425	1st
2007	Electrical and Electronics Engineering	EEE	19	223	71	2.91667	3.19665	2|2
2007	Electrical and Electronics Engineering	EEE	17	218	79	3.30357	3.90455	2|1
2007	Electrical and Electronics Engineering	EEE	18	184	70	2.94643	2.65769	2|2
2007	Electrical and Electronics Engineering	EEE	17	223	72	3.20312	3.27803	2|2
2009	Electrical and Electronics Engineering	EEE	20	207	70	3.125	2.07333	3rd
2007	Electrical and Electronics Engineering	EEE	17	256	80	4.375	4.26389	2|1
2007	Electrical and Electronics Engineering	EEE	18	209	85	3.81944	3.43913	2|2
2007	Electrical and Electronics Engineering	EEE	17	183	73	3.95833	3.70721	2|1
2008	Electrical and Electronics Engineering	EEE	17	233	82	3.03571	2.736	2|2
2007	Electrical and Electronics Engineering	EEE	20	242	78	3.30357	2.96498	2|2
2008	Electrical and Electronics Engineering	EEE	16	224	71	3.125	2.64961	2|2
2007	Electrical and Electronics Engineering	EEE	19	239	68	2.94643	3.3087	2|2
2007	Electrical and Electronics Engineering	EEE	17	259	72	2.89062	3.15768	2|2
2007	Electrical and Electronics Engineering	EEE	18	264	70	3.03571	4.24771	2|1
2007	Electrical and Electronics Engineering	EEE	18	231	67	3.98438	4.49537	1st
2007	Electrical and Electronics Engineering	EEE	18	221	67	3.54167	3.72685	2|1
2007	Electrical and Electronics Engineering	EEE	17	226	71	3.20312	2.74436	2|2
2007	Electrical and Electronics Engineering	EEE	18	243	62	3.82812	3.81364	2|1
2007	Electrical and Electronics Engineering	EEE	17	234	80	4.28571	3.65487	2|1
2007	Electrical and Electronics Engineering	EEE	18	205	75	3.03571	2.66797	2|2
2007	Electrical and Electronics Engineering	EEE	16	230	80	3.51562	4.16438	2|1
2007	Electrical and Electronics Engineering	EEE	20	217	73	2.8125	2.5	3rd
2007	Electrical and Electronics Engineering	EEE	18	201	81	3.03571	3.36481	2|2
2007	Electrical and Electronics Engineering	EEE	22	232	68	2.96875	3.8733	2|1
2007	Electrical and Electronics Engineering	EEE	17	250	81	4.02778	4.76852	1st
2007	Electrical and Electronics Engineering	EEE	18	205	79	3.68056	3.21285	2|2
2007	Electrical and Electronics Engineering	EEE	19	221	84	3.35938	3.12397	2|2
2007	Electrical and Electronics Engineering	EEE	17	215	75	4.0625	4.27315	2|1
2007	Electrical and Electronics Engineering	EEE	17	193	70	2.67857	3.27468	2|2
2007	Electrical and Electronics Engineering	EEE	19	215	77	3.125	3.7973	2|1
2007	Electrical and Electronics Engineering	EEE	17	215	63	3.4375	4.11111	2|1
2007	Electrical and Electronics Engineering	EEE	18	226	70	3.20312	3.34783	2|2
2007	Electrical and Electronics Engineering	EEE	19	235	77	3.02083	3.74236	2|1
2007	Electrical and Electronics Engineering	EEE	20	242	70	3.48214	3.61135	2|1
2007	Electrical and Electronics Engineering	EEE	17	243	85	3.92857	3.96	2|1
2007	Electrical and Electronics Engineering	EEE	17	255	77	4.44444	3.54626	2|1
2007	Electrical and Electronics Engineering	EEE	18	230	74	3.90625	3.84259	2|1
2007	Electrical and Electronics Engineering	EEE	20	206	63	3.90625	3.82667	2|1
2007	Electrical and Electronics Engineering	EEE	18	216	78	2.42188	4.23148	2|1
2007	Electrical and Electronics Engineering	EEE	18	243	84	3.90625	4.06849	2|1
2007	Electrical and Electronics Engineering	EEE	19	213	76	4.29688	3.32218	2|2
2007	Electrical and Electronics Engineering	EEE	18	262	77	3.04688	4.33796	2|1
2007	Electrical and Electronics Engineering	EEE	17	207	73	3.26389	3.5974	2|1
2007	Electrical and Electronics Engineering	EEE	16	223	83	3.30357	3.90222	2|1
2008	Electrical and Electronics Engineering	EEE	21	206	79	3.03571	3.4386	2|2
2007	Electrical and Electronics Engineering	EEE	17	214	80	2.58929	3.57466	2|1
2007	Electrical and Electronics Engineering	EEE	17	239	81	2.98611	4.18222	2|1
2007	Electrical and Electronics Engineering	EEE	22	251	73	3.75	3.75909	2|1
2007	Electrical and Electronics Engineering	EEE	18	257	68	2.41071	3.63839	2|1
2007	Electrical and Electronics Engineering	EEE	18	253	77	4.02778	3.13656	2|2
2007	Electrical and Electronics Engineering	EEE	16	258	70	4.29688	4.79167	1st
2007	Electrical and Electronics Engineering	EEE	17	210	77	2.85714	4.61111	1st
2007	Electrical and Electronics Engineering	EEE	18	188	72	2.94643	3.41256	2|2
2007	Electrical and Electronics Engineering	EEE	18	233	73	3.20312	4.21101	2|1
2007	Electrical and Electronics Engineering	EEE	18	245	84	3.04688	3.93665	2|1
2007	Electrical and Electronics Engineering	EEE	17	212	70	3.28125	2.98	2|2
2007	Electrical and Electronics Engineering	EEE	17	215	71	3.67188	3.51092	2|1
2007	Electrical and Electronics Engineering	EEE	17	217	70	4.0625	4.06019	2|1
2007	Electrical and Electronics Engineering	EEE	18	241	67	3.48214	3.52703	2|1
2007	Electrical and Electronics Engineering	EEE	16	254	81	4.01786	4.19266	2|1
2007	Electrical and Electronics Engineering	EEE	18	212	71	3.95833	2.77099	2|2
2007	Electrical and Electronics Engineering	EEE	19	206	75	2.14286	2.7881	2|2
2007	Electrical and Electronics Engineering	EEE	18	192	67	3.57143	3.30638	2|2
2007	Electrical and Electronics Engineering	EEE	18	230	79	3.75	4.05505	2|1
2007	Electrical and Electronics Engineering	EEE	18	209	75	4.21875	4.57407	1st
2007	Electrical and Electronics Engineering	EEE	17	226	66	3.88889	4.39352	2|1
2007	Electrical and Electronics Engineering	EEE	18	240	63	2.56944	3.09244	2|2
2008	Electrical and Electronics Engineering	EEE	18	260	61	3.03571	4.05963	2|1
2008	Electrical and Electronics Engineering	EEE	18	258	70	4.375	4.1729	2|1
2008	Electrical and Electronics Engineering	EEE	17	224	78	3.28125	3.28	2|2
2008	Electrical and Electronics Engineering	EEE	18	231	63	3.82812	4.25234	2|1
2009	Electrical and Electronics Engineering	EEE	18	258	78	2.375	2.47569	2|2
2008	Electrical and Electronics Engineering	EEE	17	225	70	3.95833	3.55708	2|1
2008	Electrical and Electronics Engineering	EEE	18	191	70	2.25	3.75463	2|1
2008	Electrical and Electronics Engineering	EEE	18	203	59	2.10938	2.64552	2|2
2008	Electrical and Electronics Engineering	EEE	17	188	61	3.66071	3.17797	2|2
2008	Electrical and Electronics Engineering	EEE	18	261	62	3.19444	3.36957	2|2
2008	Electrical and Electronics Engineering	EEE	17	223	70	3.28125	3.56828	2|1
2008	Electrical and Electronics Engineering	EEE	17	252	67	4.23611	4.58796	1st
2008	Electrical and Electronics Engineering	EEE	17	247	66	4.09722	4.70093	1st
2008	Electrical and Electronics Engineering	EEE	19	235	80	3.82812	4.20183	2|1
2009	Electrical and Electronics Engineering	EEE	19	201	66	3.61111	2.43066	2|2
2008	Electrical and Electronics Engineering	EEE	16	241	81	3.57639	4.24771	2|1
2008	Electrical and Electronics Engineering	EEE	17	230	66	2.76786	2.41762	2|2
2009	Electrical and Electronics Engineering	EEE	17	241	68	2.8125	2.95062	2|2
2008	Electrical and Electronics Engineering	EEE	17	206	71	2.96875	4.53738	1st
2008	Electrical and Electronics Engineering	EEE	18	238	81	3.66071	4.65421	1st
2008	Electrical and Electronics Engineering	EEE	19	264	64	2.05357	3.88636	2|1
2008	Electrical and Electronics Engineering	EEE	18	211	70	2.32143	2.59023	2|2
2008	Electrical and Electronics Engineering	EEE	17	195	65	2.68382	4.11215	2|1
2008	Electrical and Electronics Engineering	EEE	17	210	73	2.92969	3.38565	2|2
2008	Electrical and Electronics Engineering	EEE	17	211	64	2.94643	3.65909	2|1
2008	Electrical and Electronics Engineering	EEE	17	222	62	2.36111	3.50446	2|1
2008	Electrical and Electronics Engineering	EEE	17	260	81	4.19643	4.06019	2|1
2008	Electrical and Electronics Engineering	EEE	17	218	75	3.67188	2.4359	2|2
2009	Electrical and Electronics Engineering	EEE	17	228	72	2.70833	3.03896	2|2
2008	Electrical and Electronics Engineering	EEE	17	218	69	2.70833	2.63529	2|2
2008	Electrical and Electronics Engineering	EEE	17	227	75	4.02778	3.72685	2|1
2008	Electrical and Electronics Engineering	EEE	17	285	74	4.875	4.80841	1st
2008	Electrical and Electronics Engineering	EEE	18	225	75	3.47222	3.05556	2|2
2008	Electrical and Electronics Engineering	EEE	17	231	57	3.81944	3.32273	2|2
2008	Electrical and Electronics Engineering	EEE	18	219	75	3.67188	3.7037	2|1
2008	Electrical and Electronics Engineering	EEE	16	266	68	3.95833	4.65421	1st
2008	Electrical and Electronics Engineering	EEE	18	245	92	3.54167	4.63084	1st
2008	Electrical and Electronics Engineering	EEE	18	253	77	4.09722	4.58411	1st
2008	Electrical and Electronics Engineering	EEE	19	229	59	2.84722	3.77103	2|1
2008	Electrical and Electronics Engineering	EEE	17	230	63	4.375	3.79545	2|1
2008	Electrical and Electronics Engineering	EEE	19	265	82	4.45312	3.72685	2|1
2008	Electrical and Electronics Engineering	EEE	18	230	77	4.02778	4.25234	2|1
2008	Electrical and Electronics Engineering	EEE	18	260	61	4.10714	3.76256	2|1
2008	Electrical and Electronics Engineering	EEE	17	260	72	3.875	4.73364	1st
2008	Electrical and Electronics Engineering	EEE	18	256	87	4.14062	4.6729	1st
2008	Electrical and Electronics Engineering	EEE	17	230	71	2.36111	4.1028	2|1
2008	Electrical and Electronics Engineering	EEE	18	259	69	4.375	4.7243	1st
2008	Electrical and Electronics Engineering	EEE	17	283	88	3.59375	4.33178	2|1
2008	Electrical and Electronics Engineering	EEE	16	247	71	2.84722	3.40889	2|2
2008	Electrical and Electronics Engineering	EEE	18	265	69	2.84722	3.41333	2|2
2008	Electrical and Electronics Engineering	EEE	18	247	75	4.58333	4.71028	1st
2008	Electrical and Electronics Engineering	EEE	18	253	61	2.83654	3.12552	2|2
2009	Electrical and Electronics Engineering	EEE	18	245	73	4.76562	4.33641	2|1
2008	Electrical and Electronics Engineering	EEE	19	250	70	3.125	3.51364	2|1
2008	Electrical and Electronics Engineering	EEE	17	239	64	3.19444	4.17431	2|1
2008	Electrical and Electronics Engineering	EEE	17	252	77	4.30556	4	2|1
2008	Electrical and Electronics Engineering	EEE	18	204	75	2.29167	3.69091	2|1
2008	Electrical and Electronics Engineering	EEE	16	257	78	3.47222	4.15421	2|1
2008	Electrical and Electronics Engineering	EEE	16	235	74	3.75	3.91667	2|1
2009	Electrical and Electronics Engineering	EEE	18	252	74	4.16667	3.29412	2|2
2008	Electrical and Electronics Engineering	EEE	19	237	57	2.89062	3.23077	2|2
2008	Electrical and Electronics Engineering	EEE	18	237	77	3.54167	3.56019	2|1
2008	Electrical and Electronics Engineering	EEE	20	245	67	2.84722	4.33178	2|1
2008	Electrical and Electronics Engineering	EEE	20	270	54	2.84722	2.77215	2|2
2008	Electrical and Electronics Engineering	EEE	17	254	66	3.125	4.14352	2|1
2008	Electrical and Electronics Engineering	EEE	17	255	87	4.23611	3.55856	2|1
2008	Electrical and Electronics Engineering	EEE	16	256	80	3.51562	2.69841	2|2
2008	Electrical and Electronics Engineering	EEE	16	228	73	2.15278	2.95436	2|2
2008	Electrical and Electronics Engineering	EEE	18	251	77	3.51562	4.00926	2|1
2008	Electrical and Electronics Engineering	EEE	17	222	70	3.47222	2.82731	2|2
2008	Electrical and Electronics Engineering	EEE	17	211	72	3.75	4.08333	2|1
2008	Electrical and Electronics Engineering	EEE	17	209	69	3.95833	3.01626	2|2
2008	Electrical and Electronics Engineering	EEE	18	208	78	2.70833	2.70751	2|2
2008	Electrical and Electronics Engineering	EEE	22	263	74	2.86458	2.51095	2|2
2008	Electrical and Electronics Engineering	EEE	17	241	82	3.68056	3.82407	2|1
2008	Electrical and Electronics Engineering	EEE	17	255	70	2.98611	2.58271	2|2
2008	Electrical and Electronics Engineering	EEE	19	213	68	2.34375	2.64777	2|2
2008	Electrical and Electronics Engineering	EEE	18	193	63	3.92857	3.28879	2|2
2008	Electrical and Electronics Engineering	EEE	19	229	73	2.29167	2.744	2|2
2008	Electrical and Electronics Engineering	EEE	18	216	76	4.02778	3.46396	2|2
2008	Electrical and Electronics Engineering	EEE	18	224	78	2.5	3.64286	2|1
2008	Electrical and Electronics Engineering	EEE	18	242	67	3.66071	2.72835	2|2
2008	Electrical and Electronics Engineering	EEE	16	198	53	3.75	3.87383	2|1
2008	Electrical and Electronics Engineering	EEE	18	236	75	3.67188	3.82743	2|1
2009	Electrical and Electronics Engineering	EEE	17	224	77	2.76786	3.21702	2|2
2009	Electrical and Electronics Engineering	EEE	16	199	73	2.26562	3.68122	2|1
2009	Electrical and Electronics Engineering	EEE	18	231	55	1.96429	3.08787	2|2
2009	Electrical and Electronics Engineering	EEE	17	243	90	3.39286	3.81081	2|1
2009	Electrical and Electronics Engineering	EEE	18	238	82	2.29167	2.96341	2|2
2009	Electrical and Electronics Engineering	EEE	16	228	74	2.70833	2.99578	2|2
2009	Electrical and Electronics Engineering	EEE	18	236	76	4.51389	4.65297	1st
2009	Electrical and Electronics Engineering	EEE	17	228	71	4.21875	4.37156	2|1
2009	Electrical and Electronics Engineering	EEE	18	213	80	3.68056	3.64545	2|1
2009	Electrical and Electronics Engineering	EEE	17	211	74	3.19444	4.17117	2|1
2009	Electrical and Electronics Engineering	EEE	17	231	82	4.16667	4.07727	2|1
2009	Electrical and Electronics Engineering	EEE	17	218	72	3.04688	3.7713	2|1
2009	Electrical and Electronics Engineering	EEE	18	207	85	2.96875	3.6087	2|1
2009	Electrical and Electronics Engineering	EEE	18	229	77	3.75	3.79372	2|1
2009	Electrical and Electronics Engineering	EEE	17	225	62	3.75	3.86996	2|1
2009	Electrical and Electronics Engineering	EEE	17	191	76	2.32143	3.15789	2|2
2009	Electrical and Electronics Engineering	EEE	17	208	74	2.39583	3.4	2|2
2009	Electrical and Electronics Engineering	EEE	17	226	84	3.33333	3.57919	2|1
2009	Electrical and Electronics Engineering	EEE	17	205	81	3.21429	3.01732	2|2
2009	Electrical and Electronics Engineering	EEE	19	257	79	3.91667	3.50661	2|1
2009	Electrical and Electronics Engineering	EEE	17	223	73	4.09722	3.97248	2|1
2009	Electrical and Electronics Engineering	EEE	17	236	64	2.65625	3.75	2|1
2009	Electrical and Electronics Engineering	EEE	17	271	88	3.98438	4.553	1st
2009	Electrical and Electronics Engineering	EEE	19	212	81	2.1875	3.34071	2|2
2009	Electrical and Electronics Engineering	EEE	18	230	67	2.73438	3.69091	2|1
2009	Electrical and Electronics Engineering	EEE	17	192	81	2.70833	3.23451	2|2
2009	Electrical and Electronics Engineering	EEE	17	228	76	3.75	4.0553	2|1
2009	Electrical and Electronics Engineering	EEE	18	219	88	3.61111	3.67568	2|1
2009	Electrical and Electronics Engineering	EEE	18	241	71	2.76042	3.34783	2|2
2009	Electrical and Electronics Engineering	EEE	18	245	67	2.5	3.713	2|1
2009	Electrical and Electronics Engineering	EEE	18	242	74	2.98611	3.23451	2|2
2009	Electrical and Electronics Engineering	EEE	21	229	81	3.19444	4.10046	2|1
2009	Electrical and Electronics Engineering	EEE	17	234	88	3.54167	4.553	1st
2009	Electrical and Electronics Engineering	EEE	19	213	74	2.84722	3.27632	2|2
2009	Electrical and Electronics Engineering	EEE	18	230	78	3.23529	3.86486	2|1
2009	Electrical and Electronics Engineering	EEE	19	204	70	2.96875	3.53947	2|1
2009	Electrical and Electronics Engineering	EEE	17	214	83	2.84722	3.88128	2|1
2009	Electrical and Electronics Engineering	EEE	18	229	69	3.67188	3.26106	2|2
2009	Electrical and Electronics Engineering	EEE	17	224	79	4.14062	3.90991	2|1
2009	Electrical and Electronics Engineering	EEE	18	209	68	2.29167	3.21834	2|2
2009	Electrical and Electronics Engineering	EEE	17	212	75	3.54167	3.63514	2|1
2009	Electrical and Electronics Engineering	EEE	18	245	75	4.51389	4.02727	2|1
2009	Electrical and Electronics Engineering	EEE	17	235	77	3.83929	4.14286	2|1
2009	Electrical and Electronics Engineering	EEE	18	252	88	4.16667	4.35294	2|1
2009	Electrical and Electronics Engineering	EEE	17	245	62	2.5	3.81735	2|1
2009	Electrical and Electronics Engineering	EEE	18	196	75	2.77778	3.19149	2|2
2009	Electrical and Electronics Engineering	EEE	17	219	69	3.54167	3.79452	2|1
2009	Electrical and Electronics Engineering	EEE	17	241	91	3.67188	3.56306	2|1
2009	Electrical and Electronics Engineering	EEE	18	235	77	3.4375	4.52535	1st
2009	Electrical and Electronics Engineering	EEE	17	253	68	3.125	4.20737	2|1
2009	Electrical and Electronics Engineering	EEE	17	241	88	4.29688	3.27803	2|2
2009	Electrical and Electronics Engineering	EEE	17	222	84	2.70833	4.09955	2|1
2009	Electrical and Electronics Engineering	EEE	17	221	84	3.61111	3.31982	2|2
2009	Electrical and Electronics Engineering	EEE	17	228	72	2.57812	3.86758	2|1
2009	Electrical and Electronics Engineering	EEE	17	243	76	4.02778	3.44395	2|2
2009	Electrical and Electronics Engineering	EEE	18	247	68	3.33333	3.27917	2|2
2009	Electrical and Electronics Engineering	EEE	16	237	78	2.5	4.21198	2|1
2009	Electrical and Electronics Engineering	EEE	19	218	75	2.83088	3.24561	2|2
2009	Electrical and Electronics Engineering	EEE	17	220	84	3.20312	3.71053	2|1
2009	Electrical and Electronics Engineering	EEE	17	221	82	3.30357	3.99087	2|1
2009	Electrical and Electronics Engineering	EEE	17	220	78	3.47222	3.19409	2|2
2009	Electrical and Electronics Engineering	EEE	17	246	78	4.6875	3.97235	2|1
2009	Electrical and Electronics Engineering	EEE	17	218	83	3.47222	3.7713	2|1
2009	Electrical and Electronics Engineering	EEE	17	215	95	4.28571	4.38813	2|1
2009	Electrical and Electronics Engineering	EEE	17	223	78	3.88889	3.26293	2|2
2009	Electrical and Electronics Engineering	EEE	17	270	79	3.67188	4.11982	2|1
2009	Electrical and Electronics Engineering	EEE	19	214	68	3.40278	4.33182	2|1
2009	Electrical and Electronics Engineering	EEE	16	244	79	3.81944	4.34247	2|1
2009	Electrical and Electronics Engineering	EEE	17	214	87	3.4375	4.35023	2|1
2009	Electrical and Electronics Engineering	EEE	17	236	61	3.26389	3.72687	2|1
2009	Electrical and Electronics Engineering	EEE	17	243	80	4.02778	3.78182	2|1
2008	Information and Communication Engineering	ICE	17	245	81	4.28571	1.80059	3rd
2005	Information and Communication Engineering	ICE	20	171	65.4	2.29167	3.76256	2|1
2005	Information and Communication Engineering	ICE	21	226	73.8	2.98611	3.79638	2|1
2005	Information and Communication Engineering	ICE	19	245	87.4	3.75	3.2887	2|2
2005	Information and Communication Engineering	ICE	19	232	56.6	2.5	3.21198	2|2
2005	Information and Communication Engineering	ICE	17	251	62.2	3.19444	3.64	2|1
2005	Information and Communication Engineering	ICE	18	220	74	3.35938	3.82326	2|1
2005	Information and Communication Engineering	ICE	18	155	75.4	2.70833	2.56364	2|2
2005	Information and Communication Engineering	ICE	19	204	66.6	2.98611	3.4823	2|2
2005	Information and Communication Engineering	ICE	17	184	55.4	2.05357	3.40179	2|2
2005	Information and Communication Engineering	ICE	18	207	70.6	3.40278	4.53023	1st
2005	Information and Communication Engineering	ICE	18	259	68.6	3.30357	4.55349	1st
2005	Information and Communication Engineering	ICE	17	197	65.2	3.05556	3.73059	2|1
2005	Information and Communication Engineering	ICE	20	238	72	2.58929	2.44485	3rd
2005	Information and Communication Engineering	ICE	17	243	74	4.21875	3.27232	2|2
2005	Information and Communication Engineering	ICE	18	243	67.2	3.125	3.38326	2|2
2006	Information and Communication Engineering	ICE	17	190	55.4	3.28125	2.20775	3rd
2005	Information and Communication Engineering	ICE	20	194	49.4	3.33333	2.63462	2|2
2005	Information and Communication Engineering	ICE	20	178	55.8	3.5625	2.57818	2|2
2005	Information and Communication Engineering	ICE	19	182	55.8	3.35938	3.45	2|2
2005	Information and Communication Engineering	ICE	19	209	64.6	3.40278	4.52558	1st
2005	Information and Communication Engineering	ICE	19	178	56.6	3	3.95392	2|1
2005	Information and Communication Engineering	ICE	17	194	61	3.48214	3.25	2|2
2005	Information and Communication Engineering	ICE	17	273	68.4	3.59375	4.65741	1st
2005	Information and Communication Engineering	ICE	17	191	59.6	3.47222	3.29204	2|2
2005	Information and Communication Engineering	ICE	19	225	61.2	3.5	3.73182	2|1
2006	Information and Communication Engineering	ICE	18	217	53	3.82812	2.49466	3rd
2005	Information and Communication Engineering	ICE	22	211	68.8	2.84722	4.10599	2|1
2005	Information and Communication Engineering	ICE	19	191	67.6	3.19444	2.75486	2|2
2005	Information and Communication Engineering	ICE	18	267	53.2	3.03571	2.3705	3rd
2005	Information and Communication Engineering	ICE	17	252	69.4	4.14062	4.55349	1st
2005	Information and Communication Engineering	ICE	16	233	68.4	4.21875	3.07874	2|2
2005	Information and Communication Engineering	ICE	18	218	73.2	2.70833	4.21101	2|1
2005	Information and Communication Engineering	ICE	17	214	67	2.73438	3.17257	2|2
2005	Information and Communication Engineering	ICE	20	260	66.8	3.81944	4.26047	2|1
2006	Information and Communication Engineering	ICE	18	205	54.4	2.41071	3.50909	2|1
2006	Information and Communication Engineering	ICE	18	183	53.2	3.35938	3.35484	2|2
2006	Information and Communication Engineering	ICE	17	255	62.8	3.35938	4.50704	1st
2006	Information and Communication Engineering	ICE	19	223	52	2.57812	3.69124	2|1
2006	Information and Communication Engineering	ICE	20	191	62.4	2.94643	3.64126	2|1
2006	Information and Communication Engineering	ICE	18	249	52.8	2.1875	2.79447	2|2
2006	Information and Communication Engineering	ICE	19	201	54.4	2.39583	2.75299	2|2
2008	Information and Communication Engineering	ICE	20	181	54.8	2.5	2.11838	3rd
2007	Information and Communication Engineering	ICE	19	264	58	2.85714	2.84231	2|2
2006	Information and Communication Engineering	ICE	19	201	64.8	2.85714	4.38498	2|1
2007	Information and Communication Engineering	ICE	18	221	66.4	2.5	3.34529	2|2
2006	Information and Communication Engineering	ICE	17	191	49.2	3.68056	4.13615	2|1
2006	Information and Communication Engineering	ICE	19	245	58.8	3.875	4.76056	1st
2006	Information and Communication Engineering	ICE	17	224	61.2	1.875	3.3945	2|2
2006	Information and Communication Engineering	ICE	20	255	59.2	3.03571	3.52511	2|1
2006	Information and Communication Engineering	ICE	19	190	52.4	2.1875	3.53881	2|1
2007	Information and Communication Engineering	ICE	18	179	50	3.04688	2.27331	3rd
2006	Information and Communication Engineering	ICE	19	209	57.6	2.42188	2.6446	2|2
2007	Information and Communication Engineering	ICE	19	182	77	2.96875	3.08584	2|2
2007	Information and Communication Engineering	ICE	18	184	58	3.59375	3.5426	2|1
2007	Information and Communication Engineering	ICE	18	251	66	2.41667	3.39	2|2
2007	Information and Communication Engineering	ICE	17	202	68	2.96875	3.06809	2|2
2007	Information and Communication Engineering	ICE	17	195	60	3.4375	2.60755	2|2
2007	Information and Communication Engineering	ICE	19	196	66	3.4375	2.85938	2|2
2007	Information and Communication Engineering	ICE	18	193	62	2.36111	3.07203	2|2
2007	Information and Communication Engineering	ICE	18	220	66	3.26389	4.03211	2|1
2007	Information and Communication Engineering	ICE	18	218	62	3.39286	3.15385	2|2
2007	Information and Communication Engineering	ICE	20	223	62	2.60417	2.96443	2|2
2007	Information and Communication Engineering	ICE	17	247	72	4.375	3.87156	2|1
2007	Information and Communication Engineering	ICE	18	231	83	4.21875	3.99083	2|1
2007	Information and Communication Engineering	ICE	16	222	66	3	3.73059	2|1
2007	Information and Communication Engineering	ICE	17	195	67	2.5	4.50463	1st
2007	Information and Communication Engineering	ICE	17	221	70	3.05556	3.29956	2|2
2007	Information and Communication Engineering	ICE	18	206	68	3.59375	2.48897	3rd
2007	Information and Communication Engineering	ICE	21	272	67	3.125	2.82937	2|2
2007	Information and Communication Engineering	ICE	19	204	70	3.66071	4.12844	2|1
2007	Information and Communication Engineering	ICE	19	230	74	3.21429	3.87615	2|1
2008	Information and Communication Engineering	ICE	20	169	71	3.125	3.68981	2|1
2007	Information and Communication Engineering	ICE	18	198	57	2.58929	3.72851	2|1
2007	Information and Communication Engineering	ICE	16	195	67	2.96875	3.32895	2|2
2007	Information and Communication Engineering	ICE	17	250	77	3.47222	3.27434	2|2
2007	Information and Communication Engineering	ICE	18	193	57	3.02083	2.50741	2|2
2007	Information and Communication Engineering	ICE	20	206	69	2.67857	3.84404	2|1
2007	Information and Communication Engineering	ICE	18	226	56	2.8125	3.56422	2|1
2007	Information and Communication Engineering	ICE	17	233	71	3.54167	3.68349	2|1
2007	Information and Communication Engineering	ICE	20	202	80	2.5	3.10656	2|2
2007	Information and Communication Engineering	ICE	20	200	73	2.23214	2.96471	2|2
2007	Information and Communication Engineering	ICE	17	251	86	4.16667	4.34259	2|1
2008	Information and Communication Engineering	ICE	22	242	79	3.90625	4.67593	1st
2007	Information and Communication Engineering	ICE	19	249	72	3.125	3.79817	2|1
2007	Information and Communication Engineering	ICE	17	209	72	3.54167	3.39149	2|2
2007	Information and Communication Engineering	ICE	19	198	72	3.30357	3.16379	2|2
2007	Information and Communication Engineering	ICE	17	175	63	2.85714	3.52968	2|1
2007	Information and Communication Engineering	ICE	19	207	62	2.57812	3.97222	2|1
2006	Information and Communication Engineering	ICE	18	218	60	3.82812	4.11927	2|1
2007	Information and Communication Engineering	ICE	17	212	65	3.82812	4.2156	2|1
2007	Information and Communication Engineering	ICE	16	193	60	3.1875	3.87783	2|1
2007	Information and Communication Engineering	ICE	17	214	64	3.22917	3.26522	2|2
2007	Information and Communication Engineering	ICE	17	249	77	4.23611	4.61927	1st
2007	Information and Communication Engineering	ICE	16	271	60	2.98611	3.38115	2|2
2007	Information and Communication Engineering	ICE	19	243	57	3.20312	3.69027	2|1
2007	Information and Communication Engineering	ICE	20	238	75	2.76786	3.72889	2|1
2007	Information and Communication Engineering	ICE	18	224	69	3.4375	3.57919	2|1
2007	Information and Communication Engineering	ICE	17	207	62	2.89062	2.56716	2|2
2007	Information and Communication Engineering	ICE	18	205	65	3.47222	3.40435	2|2
2008	Information and Communication Engineering	ICE	19	201	61	3.35938	3.43111	2|2
2007	Information and Communication Engineering	ICE	17	218	69	3.04688	3.37445	2|2
2007	Information and Communication Engineering	ICE	17	231	85	4.29688	4.2968	2|1
2007	Information and Communication Engineering	ICE	18	227	78	4.02778	3.55172	2|1
2007	Information and Communication Engineering	ICE	17	182	74	2.57812	2.90438	2|2
2008	Information and Communication Engineering	ICE	22	209	78	3.48214	2.92704	2|2
2008	Information and Communication Engineering	ICE	20	220	66	2.1875	2.4	3rd
2008	Information and Communication Engineering	ICE	18	265	74	4.375	3.52252	2|1
2008	Information and Communication Engineering	ICE	17	250	78	4.02778	4.50935	1st
2008	Information and Communication Engineering	ICE	18	209	65	3.54167	3.70089	2|1
2008	Information and Communication Engineering	ICE	16	219	65	2.89062	3.50463	2|1
2008	Information and Communication Engineering	ICE	17	231	69	3.4375	4.34112	2|1
2008	Information and Communication Engineering	ICE	17	242	65	3.95833	4.0137	2|1
2008	Information and Communication Engineering	ICE	17	238	72	3.61111	4.71028	1st
2008	Information and Communication Engineering	ICE	18	247	63	2.70833	2.91358	2|2
2008	Information and Communication Engineering	ICE	17	212	67	2.38971	3.27149	2|2
2008	Information and Communication Engineering	ICE	17	238	66	3.82812	2.90283	2|2
2008	Information and Communication Engineering	ICE	17	208	69	3.54167	3.60987	2|1
2008	Information and Communication Engineering	ICE	17	204	70	2.36111	2.9031	2|2
2008	Information and Communication Engineering	ICE	18	213	78	2.83654	3.49339	2|2
2008	Information and Communication Engineering	ICE	18	181	66	2.57812	3.76852	2|1
2008	Information and Communication Engineering	ICE	20	229	69	2.67857	3.32159	2|2
2008	Information and Communication Engineering	ICE	17	262	93	3.20312	4.59813	1st
2008	Information and Communication Engineering	ICE	18	210	81	2.73438	3.45536	2|2
2008	Information and Communication Engineering	ICE	17	249	78	3.59375	3.50901	2|1
2008	Information and Communication Engineering	ICE	19	231	63	3.90625	3.54709	2|1
2009	Information and Communication Engineering	ICE	19	248	81	2.8125	2.16558	3rd
2008	Information and Communication Engineering	ICE	18	224	66	2.42188	3.75	2|1
2009	Information and Communication Engineering	ICE	18	241	68	3.25	3.80631	2|1
2008	Information and Communication Engineering	ICE	19	191	66	3.4375	3.84793	2|1
2008	Information and Communication Engineering	ICE	17	250	71	3.61111	4.88785	1st
2008	Information and Communication Engineering	ICE	17	236	73	4.02778	4.45327	2|1
2008	Information and Communication Engineering	ICE	19	236	72	3.81944	3.28509	2|2
2008	Information and Communication Engineering	ICE	16	258	86	3.88889	3.75463	2|1
2008	Information and Communication Engineering	ICE	19	228	60	2.84722	3.96789	2|1
2009	Information and Communication Engineering	ICE	17	212	69	2.42188	1.99672	3rd
2008	Information and Communication Engineering	ICE	18	220	63	3.75	3.10879	2|2
2009	Information and Communication Engineering	ICE	19	249	68	2.89062	3.292	2|2
2008	Information and Communication Engineering	ICE	20	240	74	2.96875	4.25455	2|1
2008	Information and Communication Engineering	ICE	17	253	78	4.19118	4.26636	2|1
2008	Information and Communication Engineering	ICE	18	210	70	2.83088	3.74429	2|1
2008	Information and Communication Engineering	ICE	19	212	73	3.64583	4.11111	2|1
2008	Information and Communication Engineering	ICE	18	215	71	4.02778	3.51339	2|1
2008	Information and Communication Engineering	ICE	17	235	71	2.63889	2.69721	2|2
2008	Information and Communication Engineering	ICE	19	239	67	2.56944	3.58636	2|1
2008	Information and Communication Engineering	ICE	17	241	74	3.75	2.82114	2|2
2008	Information and Communication Engineering	ICE	18	238	85	3.375	3.76818	2|1
2008	Information and Communication Engineering	ICE	17	241	67	3.95833	3.70968	2|1
2008	Information and Communication Engineering	ICE	17	242	65	3.67188	3.46188	2|2
2008	Information and Communication Engineering	ICE	17	252	85	3.33333	3.13362	2|2
2008	Information and Communication Engineering	ICE	17	256	62	2.32143	3.12605	2|2
2008	Information and Communication Engineering	ICE	17	235	58	3.19444	3.19457	2|2
2008	Information and Communication Engineering	ICE	17	226	62	2.70833	3.00837	2|2
2008	Information and Communication Engineering	ICE	17	234	68	3.40278	3.00429	2|2
2008	Information and Communication Engineering	ICE	20	208	68	2.46094	2.67528	2|2
2008	Information and Communication Engineering	ICE	17	243	62	3.39286	2.69685	2|2
2008	Information and Communication Engineering	ICE	17	228	73	3.33333	2.30479	3rd
2008	Information and Communication Engineering	ICE	17	242	68	3.75	4.23364	2|1
2008	Information and Communication Engineering	ICE	17	239	67	3.88889	4.1215	2|1
2008	Information and Communication Engineering	ICE	17	220	62	3.90625	2.636	2|2
2008	Information and Communication Engineering	ICE	17	219	64	3.26389	3.75701	2|1
2008	Information and Communication Engineering	ICE	18	249	77	3.98438	4.54673	1st
2008	Information and Communication Engineering	ICE	19	219	54	3.04688	2.65	2|2
2009	Information and Communication Engineering	ICE	17	223	60	2.68382	3.29694	2|2
2009	Information and Communication Engineering	ICE	17	219	78	3.19444	3.7027	2|1
2009	Information and Communication Engineering	ICE	16	211	67	2.83333	3.86301	2|1
2009	Information and Communication Engineering	ICE	17	192	64	3.51562	3.75893	2|1
2009	Information and Communication Engineering	ICE	17	207	72	3.20312	3.30568	2|2
2009	Information and Communication Engineering	ICE	18	226	61	2.5	3.19214	2|2
2009	Information and Communication Engineering	ICE	18	215	74	2.22222	3.70776	2|1
2009	Information and Communication Engineering	ICE	16	202	67	3.33333	3.13191	2|2
2009	Information and Communication Engineering	ICE	17	243	69	2.26562	3.62115	2|1
2009	Information and Communication Engineering	ICE	18	219	76	3.61111	4.04545	2|1
2009	Information and Communication Engineering	ICE	18	201	74	3.75	4.33182	2|1
2009	Information and Communication Engineering	ICE	18	225	74	3.47222	3.6129	2|1
2009	Information and Communication Engineering	ICE	17	223	79	3.125	3.97748	2|1
2009	Information and Communication Engineering	ICE	18	223	74	3.75	4.19355	2|1
2009	Information and Communication Engineering	ICE	17	258	59	2.89062	3.23789	2|2
2009	Information and Communication Engineering	ICE	20	256	61	2.29167	4.13825	2|1
2009	Information and Communication Engineering	ICE	17	241	76	2.29167	3.10879	2|2
2009	Information and Communication Engineering	ICE	17	219	70	3.05556	4.48387	2|1
2009	Information and Communication Engineering	ICE	17	202	66	1.875	3.34335	2|2
2009	Information and Communication Engineering	ICE	17	215	65	3.4375	4.4977	1st
2009	Information and Communication Engineering	ICE	18	206	78	3.33333	4.26364	2|1
2009	Information and Communication Engineering	ICE	18	236	71	2.84722	4.11521	2|1
2009	Information and Communication Engineering	ICE	17	235	83	3.95833	4.37788	2|1
2009	Information and Communication Engineering	ICE	18	209	77	3.33333	3.70536	2|1
2009	Information and Communication Engineering	ICE	17	228	66	3.75	3.57456	2|1
2009	Information and Communication Engineering	ICE	17	216	78	2.5	3.16522	2|2
2009	Information and Communication Engineering	ICE	19	239	84	1.73611	3.78667	2|1
2009	Information and Communication Engineering	ICE	18	211	60	2.84722	3.59565	2|1
2009	Information and Communication Engineering	ICE	16	223	72	3.04688	4.6682	1st
2009	Information and Communication Engineering	ICE	18	215	77	3.28125	3.45339	2|2
2009	Information and Communication Engineering	ICE	17	210	58	2.57353	4.0411	2|1
2009	Information and Communication Engineering	ICE	17	215	72	4.16667	3.98214	2|1
2009	Information and Communication Engineering	ICE	18	218	70	2.74306	4.46544	2|1
2009	Information and Communication Engineering	ICE	17	246	59	3.40278	3.80088	2|1
2009	Information and Communication Engineering	ICE	16	218	79	2.36111	3.66071	2|1
2009	Information and Communication Engineering	ICE	18	218	69	2.08333	3.14043	2|2
2009	Information and Communication Engineering	ICE	16	191	72	2.1875	4.52995	1st
2009	Information and Communication Engineering	ICE	17	201	73	2.375	3.25532	2|2
2009	Information and Communication Engineering	ICE	17	194	62	3.20312	4.03653	2|1
2009	Information and Communication Engineering	ICE	17	202	67	2.98611	3.69406	2|1
2009	Information and Communication Engineering	ICE	18	226	64	2.67361	4.59447	1st
2009	Information and Communication Engineering	ICE	17	234	82	4.16667	4.61751	1st
2009	Information and Communication Engineering	ICE	17	223	66	3.33333	3.67873	2|1
2009	Information and Communication Engineering	ICE	17	206	73	3.125	3.77169	2|1
2009	Information and Communication Engineering	ICE	16	206	66	3.57143	4.53881	1st
2009	Information and Communication Engineering	ICE	18	206	72	2.61719	3.51101	2|1
2005	Information and Communication Engineering	ICE	19	154	55.6	2.8125	2.03822	3rd
2005	Information and Communication Engineering	ICE	21	210	58.1333	2.8125	1.94295	3rd
2005	Mechanical Engineering	MCE	19	214	70	2.32143	1.99346	3rd
2006	Mechanical Engineering	MCE	20	191	71	3.82812	3.14567	2|2
2005	Mechanical Engineering	MCE	17	191	66	3.82812	2.93496	2|2
2005	Mechanical Engineering	MCE	18	205	65.2	3.35938	3.14407	2|2
2005	Mechanical Engineering	MCE	17	228	78.8	4.19643	3.99078	2|1
2005	Mechanical Engineering	MCE	17	168	56.8	2.65625	3.67727	2|1
2005	Mechanical Engineering	MCE	20	234	76	3.05556	4.25571	2|1
2006	Mechanical Engineering	MCE	17	189	65	3.20312	2.94163	2|2
2007	Mechanical Engineering	MCE	18	192	62.6	3.40278	2.52874	2|2
2007	Mechanical Engineering	MCE	17	163	57.6	2.60417	2.01899	3rd
2006	Mechanical Engineering	MCE	17	172	61.4	3.30357	2.64453	2|2
2006	Mechanical Engineering	MCE	18	266	57.6	2.94643	2.31295	3rd
2006	Mechanical Engineering	MCE	17	199	76	3.88889	2.7406	2|2
2005	Mechanical Engineering	MCE	19	173	61.6	2.8125	2.69004	2|2
2006	Mechanical Engineering	MCE	20	173	56.8	2	2.45221	3rd
2005	Mechanical Engineering	MCE	18	186	65.4	2.89062	4.12442	2|1
2006	Mechanical Engineering	MCE	19	238	72.8	3.39286	4.37445	2|1
2006	Mechanical Engineering	MCE	20	248	66.8	3.75	4.3	2|1
2006	Mechanical Engineering	MCE	20	182	51.6	2	2.64945	2|2
2006	Mechanical Engineering	MCE	17	242	52	3.35938	2.48201	3rd
2006	Mechanical Engineering	MCE	21	205	56.4	2.14286	3.35897	2|2
2006	Mechanical Engineering	MCE	17	190	65.2	3.57143	4.84475	1st
2006	Mechanical Engineering	MCE	18	169	70.8	3.98438	4.88128	1st
2006	Mechanical Engineering	MCE	18	231	58	3.125	4.19635	2|1
2008	Mechanical Engineering	MCE	18	186	78	3.33333	2.66333	2|2
2007	Mechanical Engineering	MCE	18	215	79	3.20312	3.27083	2|2
2007	Mechanical Engineering	MCE	19	221	69	3.39286	3.89474	2|1
2007	Mechanical Engineering	MCE	18	245	84	4.21875	4.52294	1st
2007	Mechanical Engineering	MCE	18	223	83	3.4375	3.21577	2|2
2007	Mechanical Engineering	MCE	18	213	81	2.8125	2.57034	2|2
2008	Mechanical Engineering	MCE	18	219	79	2.67857	2.57836	2|2
2007	Mechanical Engineering	MCE	18	193	80	3.33333	3.34842	2|2
2007	Mechanical Engineering	MCE	17	240	68	4.02778	4.44954	2|1
2007	Mechanical Engineering	MCE	18	238	82	3.59375	4.52036	1st
2007	Mechanical Engineering	MCE	17	220	72	2.85714	4.60092	1st
2007	Mechanical Engineering	MCE	19	240	76	3.30357	3.9819	2|1
2007	Mechanical Engineering	MCE	17	243	83	3.03571	3.78636	2|1
2007	Mechanical Engineering	MCE	19	202	70	3.98438	3.92444	2|1
2007	Mechanical Engineering	MCE	17	213	68	2.5	2.34164	3rd
2007	Mechanical Engineering	MCE	18	266	72	2.85714	3.00778	2|2
2007	Mechanical Engineering	MCE	18	214	67	4.0625	4.33028	2|1
2007	Mechanical Engineering	MCE	19	220	71	3.83929	3.8	2|1
2007	Mechanical Engineering	MCE	22	205	76	2.58929	3.31441	2|2
2007	Mechanical Engineering	MCE	19	211	80	3.28125	4.03604	2|1
2008	Mechanical Engineering	MCE	18	209	69	2.34375	2.65779	2|2
2008	Mechanical Engineering	MCE	17	185	53	3.51562	2.89069	2|2
2007	Mechanical Engineering	MCE	19	197	76	3.81944	2.97521	2|2
2007	Mechanical Engineering	MCE	17	194	66	3.92857	3.98649	2|1
2007	Mechanical Engineering	MCE	19	232	69	3.90625	3.24793	2|2
2008	Mechanical Engineering	MCE	17	234	78	3.48214	3.52863	2|1
2007	Mechanical Engineering	MCE	18	211	79	3.33333	3.14286	2|2
2007	Mechanical Engineering	MCE	18	225	80	2.65625	3.27083	2|2
2007	Mechanical Engineering	MCE	16	234	69	3.66071	3.42035	2|2
2007	Mechanical Engineering	MCE	20	195	69	1.875	2.952	2|2
2009	Mechanical Engineering	MCE	18	203	80	3.54167	2.76812	2|2
2007	Mechanical Engineering	MCE	17	250	72	2.60417	3.61905	2|1
2007	Mechanical Engineering	MCE	18	197	74	3.67188	2.84677	2|2
2007	Mechanical Engineering	MCE	17	181	57	2.77778	2.89069	2|2
2007	Mechanical Engineering	MCE	19	270	78	4.0625	3.3112	2|2
2007	Mechanical Engineering	MCE	18	247	66	4.375	4.52273	1st
2007	Mechanical Engineering	MCE	17	206	68	2.42188	2.99177	2|2
2007	Mechanical Engineering	MCE	19	240	84	3.61111	2.72308	2|2
2007	Mechanical Engineering	MCE	19	188	78	3.75	3.65596	2|1
2007	Mechanical Engineering	MCE	20	223	82	3.48214	4.30275	2|1
2008	Mechanical Engineering	MCE	19	214	63	2.5	2.27517	3rd
2007	Mechanical Engineering	MCE	17	234	80	3.39286	3.73778	2|1
2008	Mechanical Engineering	MCE	18	193	79	3.22917	2.90909	2|2
2007	Mechanical Engineering	MCE	19	209	83	3.4375	3.06584	2|2
2007	Mechanical Engineering	MCE	17	203	71	2.84722	3.87111	2|1
2007	Mechanical Engineering	MCE	18	228	85	3.57143	3.95495	2|1
2008	Mechanical Engineering	MCE	18	191	68	3.4375	2.58303	2|2
2007	Mechanical Engineering	MCE	17	195	71	3.59375	3	2|2
2007	Mechanical Engineering	MCE	17	220	78	3.05556	3.88991	2|1
2007	Mechanical Engineering	MCE	20	249	66	3.51562	4.31193	2|1
2008	Mechanical Engineering	MCE	17	188	69	2.5	2.61217	2|2
2007	Mechanical Engineering	MCE	18	227	63	2.94643	2.93952	2|2
2008	Mechanical Engineering	MCE	18	203	56.6667	2.94643	2.57519	2|2
2007	Mechanical Engineering	MCE	17	241	88	4.0625	4.56881	1st
2007	Mechanical Engineering	MCE	18	228	65	2.84722	3.76147	2|1
2007	Mechanical Engineering	MCE	19	194	66	2.34375	3.18067	2|2
2008	Mechanical Engineering	MCE	17	237	59	2.98611	4.55505	1st
2008	Mechanical Engineering	MCE	17	224	57	3.28125	3.20084	2|2
2008	Mechanical Engineering	MCE	16	242	73	4.29688	3.79279	2|1
2008	Mechanical Engineering	MCE	19	247	83	3.30357	3.95455	2|1
2008	Mechanical Engineering	MCE	18	227	68	2.96875	4.36239	2|1
2008	Mechanical Engineering	MCE	16	232	74	4.19643	3.37131	2|2
2008	Mechanical Engineering	MCE	18	226	74	4.21875	4.58716	1st
2008	Mechanical Engineering	MCE	19	226	75	3.19444	3.3691	2|2
2008	Mechanical Engineering	MCE	17	225	75	3.125	3.17573	2|2
2008	Mechanical Engineering	MCE	19	209	58	3.125	3.68919	2|1
2008	Mechanical Engineering	MCE	17	252	76	3.68056	4.66972	1st
2008	Mechanical Engineering	MCE	21	239	61	3.125	2.94048	2|2
2008	Mechanical Engineering	MCE	17	225	59	3.82812	4.06881	2|1
2008	Mechanical Engineering	MCE	16	189	68	3.4375	3.54054	2|1
2008	Mechanical Engineering	MCE	18	222	81	2.70833	3.46725	2|2
2008	Mechanical Engineering	MCE	20	243	69	3.82812	3.95495	2|1
2008	Mechanical Engineering	MCE	21	212	61	2.5	3.45041	2|2
2008	Mechanical Engineering	MCE	18	222	67	3.26389	3.02823	2|2
2008	Mechanical Engineering	MCE	19	237	71	3.68056	2.92917	2|2
2008	Mechanical Engineering	MCE	17	264	73	4.30556	4.05357	2|1
2008	Mechanical Engineering	MCE	17	260	69	3.04688	3.57205	2|1
2008	Mechanical Engineering	MCE	18	248	76	3.125	3.26639	2|2
2008	Mechanical Engineering	MCE	16	248	80	4.375	3.7489	2|1
2008	Mechanical Engineering	MCE	19	227	53	3.90625	2.62366	2|2
2008	Mechanical Engineering	MCE	17	211	70	3.75	3.61947	2|1
2008	Mechanical Engineering	MCE	19	216	86	3.61111	3.94667	2|1
2008	Mechanical Engineering	MCE	18	250	73	2.84722	3.55794	2|1
2008	Mechanical Engineering	MCE	17	226	67	3.61111	3.29412	2|2
2008	Mechanical Engineering	MCE	18	190	69	2.42188	2.5348	2|2
2008	Mechanical Engineering	MCE	17	259	49	2.5	3.51931	2|1
2008	Mechanical Engineering	MCE	18	250	68	2.57812	3.60811	2|1
2008	Mechanical Engineering	MCE	18	273	78	2.85714	3.15859	2|2
2008	Mechanical Engineering	MCE	17	220	77	3.28125	3.08017	2|2
2009	Mechanical Engineering	MCE	19	245	70	2.33333	2.4636	2|2
2008	Mechanical Engineering	MCE	17	241	79	4.30556	4.17431	2|1
2008	Mechanical Engineering	MCE	19	234	51	3.375	2.60755	2|2
2008	Mechanical Engineering	MCE	17	217	74	3.35938	3.34188	2|2
2008	Mechanical Engineering	MCE	18	269	69	3.51562	3.88532	2|1
2009	Mechanical Engineering	MCE	19	233	65	2.57812	3.34914	2|2
2008	Mechanical Engineering	MCE	18	217	69	4.02778	3.80455	2|1
2008	Mechanical Engineering	MCE	19	250	65	3.28125	4.30734	2|1
2008	Mechanical Engineering	MCE	19	278	78	4.09722	4.65138	1st
2009	Mechanical Engineering	MCE	16	247	81	3.375	4.55963	1st
2009	Mechanical Engineering	MCE	18	214	73	4.16667	3.70044	2|1
2009	Mechanical Engineering	MCE	17	246	90	3.95833	4.63761	1st
2009	Mechanical Engineering	MCE	17	214	78	4.53125	3.95413	2|1
2009	Mechanical Engineering	MCE	18	208	76	2.90179	3.37445	2|2
2009	Mechanical Engineering	MCE	17	199	63	3.51562	4.05505	2|1
2009	Mechanical Engineering	MCE	16	228	87	3.4375	3.84615	2|1
2009	Mechanical Engineering	MCE	18	237	91	3.28125	3.35776	2|2
2009	Mechanical Engineering	MCE	18	201	81	4.44444	4.23853	2|1
2009	Mechanical Engineering	MCE	17	220	78	3.20312	4.0724	2|1
2009	Mechanical Engineering	MCE	19	216	79	3.24219	3.44934	2|2
2009	Mechanical Engineering	MCE	17	214	71	2.73438	4.06364	2|1
2009	Mechanical Engineering	MCE	18	225	72	3.40278	4.79817	1st
2009	Mechanical Engineering	MCE	17	226	73	3.54167	3.68996	2|1
2009	Mechanical Engineering	MCE	17	221	67	2.42647	3.45133	2|2
2009	Mechanical Engineering	MCE	18	215	67	4.64286	4.14732	2|1
2009	Mechanical Engineering	MCE	19	240	82	3.47222	4.04128	2|1
2009	Mechanical Engineering	MCE	16	218	80	4.02778	3.53778	2|1
2009	Mechanical Engineering	MCE	19	239	72	3.19853	3.80543	2|1
2009	Mechanical Engineering	MCE	18	204	71	2.36111	3.44444	2|2
2009	Mechanical Engineering	MCE	16	208	67	3.125	3.65596	2|1
2009	Mechanical Engineering	MCE	17	228	72	2.84722	3.07917	2|2
2009	Mechanical Engineering	MCE	18	207	83	3.40278	3.91743	2|1
2009	Mechanical Engineering	MCE	17	193	70	3.98438	4.25688	2|1
2009	Mechanical Engineering	MCE	18	264	68	2.84722	3.31004	2|2
2009	Mechanical Engineering	MCE	18	236	85	4.29688	4.02273	2|1
2009	Mechanical Engineering	MCE	17	220	73	2.15278	3.61261	2|1
2009	Mechanical Engineering	MCE	17	200	73	3.26389	3.60515	2|1
2009	Mechanical Engineering	MCE	20	244	72	2.69531	3.5708	2|1
2009	Mechanical Engineering	MCE	20	204	69	2.84722	2.75519	2|2
2009	Mechanical Engineering	MCE	18	206	80	4.375	4.09545	2|1
2009	Mechanical Engineering	MCE	17	212	76	3.35938	3.42979	2|2
2009	Mechanical Engineering	MCE	17	247	57	3.75	3.38222	2|2
2009	Mechanical Engineering	MCE	17	234	86	3.57639	3.72646	2|1
2009	Mechanical Engineering	MCE	18	219	71	3.98438	3.94954	2|1
2009	Mechanical Engineering	MCE	17	237	79	3.125	4.12385	2|1
2009	Mechanical Engineering	MCE	16	213	69	2.16912	3.92202	2|1
2009	Mechanical Engineering	MCE	18	228	71	3.34821	4.44954	2|1
2009	Mechanical Engineering	MCE	18	255	91	3.48214	4.20362	2|1
2006	Petroleum Engineering	PET	18	163	62	2.04167	2.06774	3rd
2005	Petroleum Engineering	PET	17	231	71.4	4.45312	4.80097	1st
2005	Petroleum Engineering	PET	20	174	56.6	3.04688	3.95673	2|1
2005	Petroleum Engineering	PET	17	238	77.4	4.375	4.28846	2|1
2005	Petroleum Engineering	PET	18	180	55.8	3.20312	3.84286	2|1
2007	Petroleum Engineering	PET	17	195	55.6	3.04688	2.63158	2|2
2005	Petroleum Engineering	PET	17	218	59.8	2.70833	3.45631	2|2
2005	Petroleum Engineering	PET	19	239	62.6	3.90625	3.33641	2|2
2005	Petroleum Engineering	PET	17	235	73.2	2.89062	3.16055	2|2
2006	Petroleum Engineering	PET	18	180	59	3.51562	3.04367	2|2
2006	Petroleum Engineering	PET	18	249	61	3.47222	3.42727	2|2
2007	Petroleum Engineering	PET	16	186	50.4	2.76786	2.16263	3rd
2005	Petroleum Engineering	PET	22	207	59.2	3.57143	2.67932	2|2
2005	Petroleum Engineering	PET	18	269	51.2	3.125	3.00866	2|2
2006	Petroleum Engineering	PET	19	187	49.6	2.70833	2.648	2|2
2006	Petroleum Engineering	PET	21	187	52	2.60417	3.3653	2|2
2006	Petroleum Engineering	PET	20	213	49.2	3.125	3.53363	2|1
2006	Petroleum Engineering	PET	19	213	53.2	2.32143	4.04695	2|1
2006	Petroleum Engineering	PET	20	272	50.8	2.5	3.38596	2|2
2006	Petroleum Engineering	PET	18	228	58.4	3.98438	3.91469	2|1
2006	Petroleum Engineering	PET	17	258	59.6	2.5	3.29075	2|2
2006	Petroleum Engineering	PET	21	268	62	3.35938	4.11848	2|1
2006	Petroleum Engineering	PET	21	233	73.2	3.03571	4.65877	1st
2006	Petroleum Engineering	PET	18	276	50.4	4.21875	4.03256	2|1
2006	Petroleum Engineering	PET	19	225	62.8	2.76786	3.45946	2|2
2006	Petroleum Engineering	PET	17	210	62.8	2.375	3.74528	2|1
2007	Petroleum Engineering	PET	19	214	70	2.98611	2.72161	2|2
2007	Petroleum Engineering	PET	18	238	77	3.98438	3.62857	2|1
2008	Petroleum Engineering	PET	19	205	65	3.19444	3.33043	2|2
2007	Petroleum Engineering	PET	18	205	72	2.94643	3.02532	2|2
2007	Petroleum Engineering	PET	19	198	66	3.4375	3.47788	2|2
2007	Petroleum Engineering	PET	17	219	71	2.73438	2.66031	2|2
2008	Petroleum Engineering	PET	18	181	74	2.23214	2.59839	2|2
2007	Petroleum Engineering	PET	17	211	68	3.59375	3.2931	2|2
2007	Petroleum Engineering	PET	17	217	55.8333	3.75	3.84862	2|1
2007	Petroleum Engineering	PET	18	227	72	2.41071	3.8211	2|1
2007	Petroleum Engineering	PET	17	190	66	2.76786	2.94071	2|2
2008	Petroleum Engineering	PET	19	237	67	3.92857	2.7541	2|2
2007	Petroleum Engineering	PET	20	212	70	2.96875	2.95021	2|2
2007	Petroleum Engineering	PET	17	262	62	2.8125	2.42143	3rd
2007	Petroleum Engineering	PET	18	184	70	3.83929	2.71032	2|2
2007	Petroleum Engineering	PET	19	243	61	3.98438	4.625	1st
2007	Petroleum Engineering	PET	19	224	63	3.125	3.59483	2|1
2007	Petroleum Engineering	PET	19	210	72	3.59375	4.20091	2|1
2007	Petroleum Engineering	PET	18	212	68	3.125	4.17431	2|1
2007	Petroleum Engineering	PET	17	236	84	2.94643	3.27311	2|2
2007	Petroleum Engineering	PET	16	218	75	4.21875	4.40741	2|1
2007	Petroleum Engineering	PET	17	219	77	2.8125	3.21992	2|2
2007	Petroleum Engineering	PET	17	248	64	2.98611	2.58238	2|2
2007	Petroleum Engineering	PET	17	235	65	3.39286	3.84862	2|1
2007	Petroleum Engineering	PET	18	191	60	3.68056	3.1875	2|2
2007	Petroleum Engineering	PET	18	218	79	3.28125	3.85321	2|1
2007	Petroleum Engineering	PET	19	206	78	2.8125	3.61261	2|1
2007	Petroleum Engineering	PET	19	218	65	4.0625	3.79358	2|1
2007	Petroleum Engineering	PET	19	229	63	3.28125	2.6139	2|2
2007	Petroleum Engineering	PET	19	234	70	4.10714	3.37333	2|2
2007	Petroleum Engineering	PET	18	253	83	3.75	4.43519	2|1
2007	Petroleum Engineering	PET	19	218	68	3.59375	3.36638	2|2
2007	Petroleum Engineering	PET	18	205	64	3.35938	3.21983	2|2
2007	Petroleum Engineering	PET	17	259	63	3.20312	2.50192	2|2
2008	Petroleum Engineering	PET	18	214	75	3.30357	2.6367	2|2
2009	Petroleum Engineering	PET	22	196	63	3.30357	3.19048	2|2
2007	Petroleum Engineering	PET	17	205	77	3.68056	2.85774	2|2
2007	Petroleum Engineering	PET	16	215	76	3.54167	3.48	2|2
2007	Petroleum Engineering	PET	18	215	78	3.67188	2.77689	2|2
2007	Petroleum Engineering	PET	18	216	74	3.35938	2.85317	2|2
2007	Petroleum Engineering	PET	16	231	83	3.88889	4.50463	1st
2007	Petroleum Engineering	PET	16	197	67	2.91667	3.58261	2|1
2008	Petroleum Engineering	PET	17	198	71	2.26562	2.50579	2|2
2007	Petroleum Engineering	PET	17	221	80	2.96875	3.29461	2|2
2007	Petroleum Engineering	PET	17	205	64	3.20312	3.64126	2|1
2007	Petroleum Engineering	PET	17	208	67	3.21429	2.89344	2|2
2007	Petroleum Engineering	PET	17	222	75	3.125	3.38767	2|2
2007	Petroleum Engineering	PET	18	202	75	2.78846	3.82727	2|1
2007	Petroleum Engineering	PET	19	196	76	3.21429	3.60177	2|1
2007	Petroleum Engineering	PET	16	222	70	3.75	4.16667	2|1
2007	Petroleum Engineering	PET	18	232	69	2.98611	4.60185	1st
2008	Petroleum Engineering	PET	18	212	63	2.91667	3.42424	2|2
2007	Petroleum Engineering	PET	17	197	77	2.8125	3.06356	2|2
2008	Petroleum Engineering	PET	19	242	60	2.85714	2.42701	2|2
2007	Petroleum Engineering	PET	18	218	68	3.75	3.20833	2|2
2007	Petroleum Engineering	PET	17	237	72	3.19444	3.14876	2|2
2007	Petroleum Engineering	PET	17	229	75	2.73438	4.33796	2|1
2007	Petroleum Engineering	PET	18	189	69	3.21429	3.83486	2|1
2007	Petroleum Engineering	PET	18	216	86	3.51562	4.14286	2|1
2008	Petroleum Engineering	PET	18	227	75	3.28125	2.70683	2|2
2007	Petroleum Engineering	PET	18	216	70	3.35938	2.99585	2|2
2007	Petroleum Engineering	PET	18	214	69	2.67857	4.15	2|1
2007	Petroleum Engineering	PET	18	211	81	2.70833	2.97934	2|2
2008	Petroleum Engineering	PET	17	234	75	3.88889	4.21226	2|1
2009	Petroleum Engineering	PET	21	265	51	2.15278	2.76384	2|2
2008	Petroleum Engineering	PET	17	245	80	3.90625	3	2|2
2008	Petroleum Engineering	PET	16	274	80	3.95833	4.5	1st
2008	Petroleum Engineering	PET	17	217	92	3.48214	3.12069	2|2
2008	Petroleum Engineering	PET	17	225	75	3.61111	3.86916	2|1
2008	Petroleum Engineering	PET	18	243	64	4.53125	4.65566	1st
2008	Petroleum Engineering	PET	17	214	67	2.67857	2.75096	2|2
2008	Petroleum Engineering	PET	19	263	61	1.98529	3.80841	2|1
2008	Petroleum Engineering	PET	19	221	71	2.70833	3.69907	2|1
2008	Petroleum Engineering	PET	18	244	87	3.03571	2.83682	2|2
2008	Petroleum Engineering	PET	18	245	71	3.125	2.94215	2|2
2008	Petroleum Engineering	PET	18	210	72	3.05556	3.88785	2|1
2008	Petroleum Engineering	PET	17	256	70	4.09722	4.59813	1st
2008	Petroleum Engineering	PET	19	228	71	2.41071	3.19824	2|2
2008	Petroleum Engineering	PET	17	207	74	2.32143	3.59722	2|1
2008	Petroleum Engineering	PET	17	236	71	3.59375	4.12963	2|1
2008	Petroleum Engineering	PET	16	238	67	3.82812	3.77358	2|1
2008	Petroleum Engineering	PET	17	221	72	3.54167	2.7821	2|2
2008	Petroleum Engineering	PET	16	257	67	3.75	3.93981	2|1
2008	Petroleum Engineering	PET	18	247	73	4.30556	4.19535	2|1
2008	Petroleum Engineering	PET	18	224	58	3.35938	3.74528	2|1
2008	Petroleum Engineering	PET	20	247	59	2.70833	2.66667	2|2
2008	Petroleum Engineering	PET	19	191	61	1.95312	2.83117	2|2
2008	Petroleum Engineering	PET	18	248	75	2.98611	3.52915	2|1
2008	Petroleum Engineering	PET	19	264	83	3.19444	3.7907	2|1
2008	Petroleum Engineering	PET	17	213	71	2.32143	3.61215	2|1
2008	Petroleum Engineering	PET	17	251	56	3.21429	2.91453	2|2
2008	Petroleum Engineering	PET	16	250	82	4.51389	4.80189	1st
2008	Petroleum Engineering	PET	17	226	65	4.14062	3.89623	2|1
2008	Petroleum Engineering	PET	19	255	68	3.47222	3.56757	2|1
2008	Petroleum Engineering	PET	16	238	77	3.4375	3.92991	2|1
2008	Petroleum Engineering	PET	18	222	71	2.91667	4.07306	2|1
2008	Petroleum Engineering	PET	19	237	72	2.56944	2.4943	2|2
2008	Petroleum Engineering	PET	17	218	81	2.89062	4.39151	2|1
2008	Petroleum Engineering	PET	17	245	78	4.16667	4.71698	1st
2008	Petroleum Engineering	PET	17	255	73	2.98611	3.71226	2|1
2008	Petroleum Engineering	PET	16	227	73	4.01786	4.56542	1st
2008	Petroleum Engineering	PET	18	227	73	3.81944	3.15086	2|2
2008	Petroleum Engineering	PET	18	223	61	3.75	3.50909	2|1
2008	Petroleum Engineering	PET	16	208	61	3.81944	4.53738	1st
2008	Petroleum Engineering	PET	18	248	66	2.91667	3.07317	2|2
2008	Petroleum Engineering	PET	19	253	72	3.125	3.42534	2|2
2008	Petroleum Engineering	PET	18	236	63	3.47222	4.51415	1st
2008	Petroleum Engineering	PET	18	237	50	2.10938	3.55263	2|1
2009	Petroleum Engineering	PET	16	193	68	3.125	3.27679	2|2
2009	Petroleum Engineering	PET	17	230	79	3.95833	4.7235	1st
2009	Petroleum Engineering	PET	18	238	71	3.81944	4.09589	2|1
2009	Petroleum Engineering	PET	19	203	63	3	3.71861	2|1
2009	Petroleum Engineering	PET	19	230	75	2.05357	4.3871	2|1
2009	Petroleum Engineering	PET	17	237	73	3.75	3.90991	2|1
2009	Petroleum Engineering	PET	18	235	59	3.54167	3.78539	2|1
2009	Petroleum Engineering	PET	17	210	72	3.26389	3.03279	2|2
2009	Petroleum Engineering	PET	18	259	74	2.98611	3.21333	2|2
2009	Petroleum Engineering	PET	17	243	66	2.24265	3.43111	2|2
2009	Petroleum Engineering	PET	17	239	69	2.63889	3.18182	2|2
2009	Petroleum Engineering	PET	18	237	86	3.30882	4.21461	2|1
2009	Petroleum Engineering	PET	17	253	61	2.5	3.83111	2|1
2009	Petroleum Engineering	PET	19	233	75	2.25	3.77982	2|1
2009	Petroleum Engineering	PET	17	212	72	2.41071	3.63014	2|1
2009	Petroleum Engineering	PET	17	210	68	3.54167	3.0812	2|2
2009	Petroleum Engineering	PET	18	228	63	4.02778	4.00901	2|1
2009	Petroleum Engineering	PET	19	203	70	2.91667	3.58952	2|1
2009	Petroleum Engineering	PET	17	224	78	3.67188	3.90411	2|1
2009	Petroleum Engineering	PET	18	199	75	3.95833	2.94142	2|2
2009	Petroleum Engineering	PET	16	265	91	4.0625	4.57604	1st
2009	Petroleum Engineering	PET	16	196	66	3.125	2.9661	2|2
2009	Petroleum Engineering	PET	17	198	73	2.36111	3.8894	2|1
2009	Petroleum Engineering	PET	17	210	78	4.14062	4.02262	2|1
2009	Petroleum Engineering	PET	17	231	65	2.5	3.27826	2|2
2009	Petroleum Engineering	PET	17	218	73	3.05556	3.73059	2|1
2009	Petroleum Engineering	PET	16	255	65	2.05357	3.55405	2|1
2009	Petroleum Engineering	PET	19	220	73	3.125	3.67713	2|1
2009	Petroleum Engineering	PET	17	234	76	3.47222	3.83182	2|1
2009	Petroleum Engineering	PET	18	244	53	3.04688	3.2	2|2
2009	Petroleum Engineering	PET	19	193	80	2.96875	3.375	2|2
2009	Petroleum Engineering	PET	17	240	62	3.54167	3.11203	2|2
2009	Petroleum Engineering	PET	20	206	70	2.23214	4.00922	2|1
2009	Petroleum Engineering	PET	21	194	65	3.75	3.06751	2|2
2009	Petroleum Engineering	PET	18	239	59	2.5	3.64035	2|1
2009	Petroleum Engineering	PET	17	226	70	4.09722	3.82883	2|1
2009	Petroleum Engineering	PET	18	200	67	2.1875	4.26728	2|1
2009	Petroleum Engineering	PET	19	213	71	2.34375	3.20085	2|2
2009	Petroleum Engineering	PET	16	213	67	3.82812	3.86364	2|1
2009	Petroleum Engineering	PET	17	207	70	2.99107	3.66964	2|1
2009	Petroleum Engineering	PET	17	221	71	4.02778	4.1106	2|1
2009	Petroleum Engineering	PET	18	205	80	3.54167	3.98661	2|1
2009	Petroleum Engineering	PET	18	214	69	3.20312	3.45946	2|2
2009	Petroleum Engineering	PET	17	220	77	2.22222	4.04444	2|1
2009	Petroleum Engineering	PET	17	230	77	2.98611	3.60352	2|1
2009	Petroleum Engineering	PET	18	204	74	2.98611	3.11017	2|2
2009	Petroleum Engineering	PET	18	197	67	2.34375	3.64865	2|1
2009	Petroleum Engineering	PET	16	216	71	2.91667	3.32314	2|2
2009	Petroleum Engineering	PET	18	198	75	3.5	3.56	2|1
2009	Petroleum Engineering	PET	17	208	70	3.82812	3.47368	2|2

## Sheet: 2005
YoE	Program	Prog Code	Entry Age	JAMB Score	CUSAS Score	WAEC Aggregate	CGPA	Grad Class
2005	Chemical Engineering	CHE	20	223	60	2.9375	2.16225	3rd
2005	Chemical Engineering	CHE	20	279	73	4.125	3.62054	2|1
2005	Chemical Engineering	CHE	17	181	47.4	2.70833	3.48684	2|2
2005	Chemical Engineering	CHE	17	250	79.4	3.57143	4.06512	2|1
2005	Chemical Engineering	CHE	20	278	84.4	3.61111	4.13023	2|1
2005	Chemical Engineering	CHE	19	257	45.8	3.4375	2.896	2|2
2005	Chemical Engineering	CHE	17	221	65.6	2.98611	4.42791	2|1
2005	Chemical Engineering	CHE	16	176	63	3.90625	3.76256	2|1
2005	Chemical Engineering	CHE	19	179	50.2	2.5	3.01277	2|2
2005	Chemical Engineering	CHE	18	218	59.4	2.29167	2.9919	2|2
2005	Chemical Engineering	CHE	18	180	75	2.32143	4.32093	2|1
2005	Chemical Engineering	CHE	17	206	69.8	4.27083	3.73059	2|1
2005	Chemical Engineering	CHE	18	245	59.6	3.4375	3.6036	2|1
2005	Chemical Engineering	CHE	18	214	60.6	2.64706	4.04186	2|1
2005	Chemical Engineering	CHE	20	194	69	2.94643	3.82028	2|1
2005	Chemical Engineering	CHE	17	208	65.8	3.82812	3.81106	2|1
2005	Chemical Engineering	CHE	21	213	72.8	3.75	4.51163	1st
2005	Chemical Engineering	CHE	17	255	68.8	3.75	3.42667	2|2
2005	Chemical Engineering	CHE	18	190	73.6	3.92857	3.86977	2|1
2005	Chemical Engineering	CHE	20	204	61.4	3.02083	2.82609	2|2
2005	Chemical Engineering	CHE	17	232	74.8	3.04688	3.18293	2|2
2005	Chemical Engineering	CHE	16	242	75.2	3.81944	4.28837	2|1
2005	Chemical Engineering	CHE	17	210	80.4	3.98438	4.04505	2|1
2005	Chemical Engineering	CHE	21	254	81.6	3.75	4.55556	1st
2005	Chemical Engineering	CHE	20	229	77.6	3.47222	3.80275	2|1
2005	Chemical Engineering	CHE	19	246	82	4.53125	4.66512	1st
2005	Chemical Engineering	CHE	17	192	69.6	1.77083	4.42396	2|1
2005	Chemical Engineering	CHE	19	228	80.4	3.88889	3.9009	2|1
2005	Chemical Engineering	CHE	17	205	57.6	2.70833	3.80889	2|1
2005	Chemical Engineering	CHE	23	250	59.4	2.43056	3.52466	2|1
2005	Civil Engineering	CVE	22	244	71	1.71875	2.25532	3rd
2005	Civil Engineering	CVE	18	223	62.2	3.48214	3.4185	2|2
2005	Civil Engineering	CVE	17	221	50.4	3.57143	4.61792	1st
2005	Civil Engineering	CVE	18	182	67.6	2.84722	3.91163	2|1
2005	Civil Engineering	CVE	19	237	67.2	2.56944	2.93625	2|2
2005	Civil Engineering	CVE	19	188	62	2.1875	2.61538	2|2
2005	Civil Engineering	CVE	17	246	63.4	3.03571	3.32599	2|2
2005	Civil Engineering	CVE	19	165	64.6	3.02083	2.90421	2|2
2005	Civil Engineering	CVE	18	213	63.2	2.58333	3.60274	2|1
2005	Civil Engineering	CVE	17	213	72.2	3.92857	3.82243	2|1
2005	Civil Engineering	CVE	17	252	64.8	3.75	3.4115	2|2
2005	Civil Engineering	CVE	18	212	70.6	3.81944	4.3066	2|1
2005	Civil Engineering	CVE	19	200	56.4	2.67857	3.49774	2|1
2005	Civil Engineering	CVE	17	185	51.8	3.51562	4.2243	2|1
2005	Civil Engineering	CVE	18	253	61.8	3.05556	3.89623	2|1
2005	Civil Engineering	CVE	19	215	49.8	2.41071	3.08811	2|2
2005	Computer Engineering	CEN	19	202	87	2.42188	2.4	3rd
2005	Computer Engineering	CEN	17	214	64.8	3.28125	4.10502	2|1
2005	Computer Engineering	CEN	18	175	65.8	3.05556	3.63134	2|1
2005	Computer Engineering	CEN	19	212	63.6	3.4375	3.25751	2|2
2005	Computer Engineering	CEN	18	252	80.2	4.14062	4.3907	2|1
2005	Computer Engineering	CEN	18	193	67.2	3.59375	4.20465	2|1
2005	Computer Engineering	CEN	16	190	79.2	4.45312	3.80275	2|1
2005	Computer Engineering	CEN	18	231	67	3.51562	3.56502	2|1
2005	Computer Engineering	CEN	17	208	66.6	3.39286	2.30986	3rd
2005	Computer Engineering	CEN	17	184	53.6	3.90625	3.59276	2|1
2005	Computer Engineering	CEN	18	172	55	2.5	3.29741	2|2
2005	Computer Engineering	CEN	19	164	57.2	3.04688	2.91532	2|2
2005	Computer Engineering	CEN	20	260	64.2	2.60417	3.51556	2|1
2005	Computer Engineering	CEN	19	245	55.8	3.28125	3.21459	2|2
2005	Computer Engineering	CEN	20	222	68.6	3.81944	3.73733	2|1
2005	Computer Engineering	CEN	21	223	65.6	3.33333	3.91364	2|1
2005	Computer Engineering	CEN	20	186	70.4	2.77778	3.63964	2|1
2005	Computer Engineering	CEN	17	249	75.4	3.75	4.57407	1st
2005	Computer Engineering	CEN	19	219	72.4	2.5	3.76959	2|1
2005	Computer Engineering	CEN	18	249	61.4	3.19444	3.14286	2|2
2005	Computer Engineering	CEN	17	272	49	3.29167	4.07373	2|1
2005	Computer Engineering	CEN	18	259	85.8	4.09722	4.77674	1st
2005	Computer Engineering	CEN	19	184	64.4	2.65625	3.97209	2|1
2005	Computer Engineering	CEN	18	244	82.2	4.21875	4.30275	2|1
2005	Computer Engineering	CEN	19	225	56.4	3.66071	2.61446	2|2
2005	Computer Engineering	CEN	18	237	71.2	3.75	3.7844	2|1
2005	Computer Engineering	CEN	17	224	77	4.21875	4.33488	2|1
2005	Computer Engineering	CEN	18	193	61.8	3.47222	3.67442	2|1
2005	Computer Engineering	CEN	17	133	57.2	3.4375	1.96678	3rd
2005	Computer Engineering	CEN	18	165	58.4	3.47222	1.8589	3rd
2005	Computer Engineering	CEN	18	198	60.4	3.25658	1.83667	3rd
2005	Electrical and Electronics Engineering	EEE	20	268	76	2.89062	3.10484	2|2
2005	Electrical and Electronics Engineering	EEE	18	173	74	3.66667	2.38629	3rd
2005	Electrical and Electronics Engineering	EEE	18	216	83	2.1875	2.06329	3rd
2005	Electrical and Electronics Engineering	EEE	18	207	65.8	2.70833	3.30603	2|2
2005	Electrical and Electronics Engineering	EEE	18	192	55.4	2.77778	3.45045	2|2
2005	Electrical and Electronics Engineering	EEE	19	210	70	3.75	2.7027	2|2
2005	Electrical and Electronics Engineering	EEE	18	258	59.6	3.4375	3.93119	2|1
2005	Electrical and Electronics Engineering	EEE	19	237	73.2	4.27083	4.70698	1st
2005	Electrical and Electronics Engineering	EEE	19	240	83.4	3.26389	4.61395	1st
2005	Electrical and Electronics Engineering	EEE	17	225	77	4.02778	4.84651	1st
2005	Electrical and Electronics Engineering	EEE	18	200	69	3.47222	4.35814	2|1
2005	Electrical and Electronics Engineering	EEE	18	195	70.8	3.90625	4.07907	2|1
2005	Electrical and Electronics Engineering	EEE	18	234	78.2	4.51389	4.0186	2|1
2005	Electrical and Electronics Engineering	EEE	17	212	56.8	2.30769	3.5	2|1
2005	Electrical and Electronics Engineering	EEE	19	237	82	4.375	4.52315	1st
2005	Electrical and Electronics Engineering	EEE	17	181	64.2	2.96875	2.65354	2|2
2005	Electrical and Electronics Engineering	EEE	17	244	68	4.16667	4.4093	2|1
2005	Electrical and Electronics Engineering	EEE	17	203	65.6	3.59375	4.03704	2|1
2005	Electrical and Electronics Engineering	EEE	18	221	74.6	3.04688	2.82707	2|2
2005	Electrical and Electronics Engineering	EEE	17	266	82.2	4.23611	4.76744	1st
2005	Electrical and Electronics Engineering	EEE	18	241	76.2	4.375	4.73488	1st
2005	Electrical and Electronics Engineering	EEE	18	232	77	3.82812	3.31507	2|2
2005	Electrical and Electronics Engineering	EEE	18	258	73	3.33333	3.4087	2|2
2005	Electrical and Electronics Engineering	EEE	17	185	60.4	3.54167	2.92917	2|2
2005	Electrical and Electronics Engineering	EEE	20	227	63.2	2.91667	2.62313	2|2
2005	Electrical and Electronics Engineering	EEE	17	234	72.8	3.68056	3.69545	2|1
2005	Electrical and Electronics Engineering	EEE	19	225	74.4	4.09722	3.84091	2|1
2005	Electrical and Electronics Engineering	EEE	18	217	72.8	3.88889	3.24123	2|2
2005	Electrical and Electronics Engineering	EEE	19	201	76.6	4.27083	3.62771	2|1
2005	Electrical and Electronics Engineering	EEE	18	222	75.2	3.40278	3.92694	2|1
2005	Electrical and Electronics Engineering	EEE	17	213	68.2	3.57143	3.55507	2|1
2005	Electrical and Electronics Engineering	EEE	19	197	62	3.4375	2.82129	2|2
2005	Electrical and Electronics Engineering	EEE	19	258	72.4	2.85714	3.8125	2|1
2005	Electrical and Electronics Engineering	EEE	20	245	81.2	2.4375	3.82569	2|1
2005	Electrical and Electronics Engineering	EEE	19	246	70.6	3.83929	3.85253	2|1
2005	Electrical and Electronics Engineering	EEE	18	211	76.8	3.48214	4.07407	2|1
2005	Electrical and Electronics Engineering	EEE	16	229	73	3.75	4.33023	2|1
2005	Electrical and Electronics Engineering	EEE	19	238	65.2	2.65625	4.01395	2|1
2005	Electrical and Electronics Engineering	EEE	17	230	65.2	3.39286	3.6484	2|1
2005	Electrical and Electronics Engineering	EEE	18	254	83	4.375	4.45622	2|1
2005	Electrical and Electronics Engineering	EEE	18	175	62.2	2.58929	4.01389	2|1
2005	Electrical and Electronics Engineering	EEE	23	242	73.2	4.09722	4.31674	2|1
2005	Electrical and Electronics Engineering	EEE	17	225	73.6	3.22917	3.74775	2|1
2005	Electrical and Electronics Engineering	EEE	18	202	71	3.125	4.47442	2|1
2005	Electrical and Electronics Engineering	EEE	17	230	70.4	3.125	3.54783	2|1
2005	Electrical and Electronics Engineering	EEE	19	276	66.8	3.20312	3.59276	2|1
2005	Electrical and Electronics Engineering	EEE	18	215	74.6	3.4375	4.09302	2|1
2005	Electrical and Electronics Engineering	EEE	19	196	65.8	2.57812	4.30594	2|1
2005	Electrical and Electronics Engineering	EEE	20	196	69.2	3.125	3.57207	2|1
2005	Electrical and Electronics Engineering	EEE	20	260	85.6	4.01786	3.60538	2|1
2005	Electrical and Electronics Engineering	EEE	18	161	57.6	2.8125	2.65818	2|2
2005	Electrical and Electronics Engineering	EEE	18	192	61.4	3.81944	2.94332	2|2
2005	Electrical and Electronics Engineering	EEE	21	246	79.2	2.94643	2.81369	2|2
2005	Electrical and Electronics Engineering	EEE	18	236	82.4	4.51389	4.82791	1st
2005	Electrical and Electronics Engineering	EEE	20	162	62.2	3.51562	4.29302	2|1
2005	Electrical and Electronics Engineering	EEE	17	214	72.6	3.95833	4.53023	1st
2005	Information and Communication Engineering	ICE	20	171	65.4	2.29167	3.76256	2|1
2005	Information and Communication Engineering	ICE	21	226	73.8	2.98611	3.79638	2|1
2005	Information and Communication Engineering	ICE	19	245	87.4	3.75	3.2887	2|2
2005	Information and Communication Engineering	ICE	19	232	56.6	2.5	3.21198	2|2
2005	Information and Communication Engineering	ICE	17	251	62.2	3.19444	3.64	2|1
2005	Information and Communication Engineering	ICE	18	220	74	3.35938	3.82326	2|1
2005	Information and Communication Engineering	ICE	18	155	75.4	2.70833	2.56364	2|2
2005	Information and Communication Engineering	ICE	19	204	66.6	2.98611	3.4823	2|2
2005	Information and Communication Engineering	ICE	17	184	55.4	2.05357	3.40179	2|2
2005	Information and Communication Engineering	ICE	18	207	70.6	3.40278	4.53023	1st
2005	Information and Communication Engineering	ICE	18	259	68.6	3.30357	4.55349	1st
2005	Information and Communication Engineering	ICE	17	197	65.2	3.05556	3.73059	2|1
2005	Information and Communication Engineering	ICE	20	238	72	2.58929	2.44485	3rd
2005	Information and Communication Engineering	ICE	17	243	74	4.21875	3.27232	2|2
2005	Information and Communication Engineering	ICE	18	243	67.2	3.125	3.38326	2|2
2005	Information and Communication Engineering	ICE	20	194	49.4	3.33333	2.63462	2|2
2005	Information and Communication Engineering	ICE	20	178	55.8	3.5625	2.57818	2|2
2005	Information and Communication Engineering	ICE	19	182	55.8	3.35938	3.45	2|2
2005	Information and Communication Engineering	ICE	19	209	64.6	3.40278	4.52558	1st
2005	Information and Communication Engineering	ICE	19	178	56.6	3	3.95392	2|1
2005	Information and Communication Engineering	ICE	17	194	61	3.48214	3.25	2|2
2005	Information and Communication Engineering	ICE	17	273	68.4	3.59375	4.65741	1st
2005	Information and Communication Engineering	ICE	17	191	59.6	3.47222	3.29204	2|2
2005	Information and Communication Engineering	ICE	19	225	61.2	3.5	3.73182	2|1
2005	Information and Communication Engineering	ICE	22	211	68.8	2.84722	4.10599	2|1
2005	Information and Communication Engineering	ICE	19	191	67.6	3.19444	2.75486	2|2
2005	Information and Communication Engineering	ICE	18	267	53.2	3.03571	2.3705	3rd
2005	Information and Communication Engineering	ICE	17	252	69.4	4.14062	4.55349	1st
2005	Information and Communication Engineering	ICE	16	233	68.4	4.21875	3.07874	2|2
2005	Information and Communication Engineering	ICE	18	218	73.2	2.70833	4.21101	2|1
2005	Information and Communication Engineering	ICE	17	214	67	2.73438	3.17257	2|2
2005	Information and Communication Engineering	ICE	20	260	66.8	3.81944	4.26047	2|1
2005	Information and Communication Engineering	ICE	19	154	55.6	2.8125	2.03822	3rd
2005	Information and Communication Engineering	ICE	21	210	58.1333	2.8125	1.94295	3rd
2005	Mechanical Engineering	MCE	19	214	70	2.32143	1.99346	3rd
2005	Mechanical Engineering	MCE	17	191	66	3.82812	2.93496	2|2
2005	Mechanical Engineering	MCE	18	205	65.2	3.35938	3.14407	2|2
2005	Mechanical Engineering	MCE	17	228	78.8	4.19643	3.99078	2|1
2005	Mechanical Engineering	MCE	17	168	56.8	2.65625	3.67727	2|1
2005	Mechanical Engineering	MCE	20	234	76	3.05556	4.25571	2|1
2005	Mechanical Engineering	MCE	19	173	61.6	2.8125	2.69004	2|2
2005	Mechanical Engineering	MCE	18	186	65.4	2.89062	4.12442	2|1
2005	Petroleum Engineering	PET	17	231	71.4	4.45312	4.80097	1st
2005	Petroleum Engineering	PET	20	174	56.6	3.04688	3.95673	2|1
2005	Petroleum Engineering	PET	17	238	77.4	4.375	4.28846	2|1
2005	Petroleum Engineering	PET	18	180	55.8	3.20312	3.84286	2|1
2005	Petroleum Engineering	PET	17	218	59.8	2.70833	3.45631	2|2
2005	Petroleum Engineering	PET	19	239	62.6	3.90625	3.33641	2|2
2005	Petroleum Engineering	PET	17	235	73.2	2.89062	3.16055	2|2
2005	Petroleum Engineering	PET	22	207	59.2	3.57143	2.67932	2|2
2005	Petroleum Engineering	PET	18	269	51.2	3.125	3.00866	2|2

## Sheet: 2006
YoE	Program	Prog Code	Entry Age	JAMB Score	CUSAS Score	WAEC Aggregate	CGPA	Grad Class
2006	Chemical Engineering	CHE	20	193	57.2	2.58929	2.66058	2|2
2006	Chemical Engineering	CHE	17	211	64	2.41071	3.80973	2|1
2006	Chemical Engineering	CHE	18	220	59.6	2.70833	4.22326	2|1
2006	Chemical Engineering	CHE	18	254	74	4.0625	4.41395	2|1
2006	Chemical Engineering	CHE	17	238	65.2	3.875	3.3087	2|2
2006	Chemical Engineering	CHE	17	195	56	3.28125	3.28947	2|2
2006	Chemical Engineering	CHE	19	191	58.8	2.85714	4.06912	2|1
2006	Chemical Engineering	CHE	18	195	66.8	4.16667	3.71628	2|1
2006	Chemical Engineering	CHE	18	199	54.4	3.125	3.03673	2|2
2006	Chemical Engineering	CHE	19	250	54.8	3.4375	3.84793	2|1
2006	Chemical Engineering	CHE	19	174	52	3.54167	3.80465	2|1
2006	Chemical Engineering	CHE	18	232	61.2	3.59375	4.66047	1st
2006	Chemical Engineering	CHE	20	179	58.4	3.48214	4.2093	2|1
2006	Chemical Engineering	CHE	18	178	53.2	2.85714	4.07907	2|1
2006	Chemical Engineering	CHE	19	196	59.6	2.8125	4.4093	2|1
2006	Chemical Engineering	CHE	19	277	77.2	4.10156	4.53488	1st
2006	Civil Engineering	CVE	18	196	58.8	2.08333	1.97143	3rd
2006	Civil Engineering	CVE	19	230	57.2	2.91667	3.63063	2|1
2006	Civil Engineering	CVE	18	172	53.2	2.84722	3.87615	2|1
2006	Civil Engineering	CVE	19	181	56.4	3.03571	2.76735	2|2
2006	Civil Engineering	CVE	19	185	46.8	3.21429	2.80162	2|2
2006	Civil Engineering	CVE	20	179	48.4	2.96875	2.7364	2|2
2006	Civil Engineering	CVE	19	252	51.6	3.125	3.31532	2|2
2006	Civil Engineering	CVE	18	213	68.4	4.21875	4.64516	1st
2006	Computer Engineering	CEN	17	238	77.6	4.0625	2.82787	2|2
2006	Computer Engineering	CEN	24	231	57.6	3.66071	1.99211	3rd
2006	Computer Engineering	CEN	18	222	61.8	2.5	2.36232	3rd
2006	Computer Engineering	CEN	18	184	51.2	2.73438	2.30565	3rd
2006	Computer Engineering	CEN	20	229	77.2	3.54167	3.76959	2|1
2006	Computer Engineering	CEN	18	206	62	3.75	3.78873	2|1
2006	Computer Engineering	CEN	18	172	59.6	4.02778	2.68561	2|2
2006	Computer Engineering	CEN	19	162	55.2	2.875	3.04367	2|2
2006	Computer Engineering	CEN	21	196	50	3.51562	2.68966	2|2
2006	Computer Engineering	CEN	18	261	58.8	3.67188	3.75342	2|1
2006	Computer Engineering	CEN	21	243	64.4	3.21429	3.69907	2|1
2006	Computer Engineering	CEN	18	202	61	3.33333	2.60294	2|2
2006	Computer Engineering	CEN	20	173	47.6	2.14286	2.33935	3rd
2006	Computer Engineering	CEN	18	196	58	3.19444	4.28899	2|1
2006	Computer Engineering	CEN	17	264	68	3.67188	2.97083	2|2
2006	Computer Engineering	CEN	18	209	58.8	3.67188	4.20188	2|1
2006	Computer Engineering	CEN	18	238	65.2	3.61111	4.21596	2|1
2006	Computer Engineering	CEN	20	179	52.4	3.54167	3.26027	2|2
2006	Computer Engineering	CEN	18	213	60	3.67188	4.29108	2|1
2006	Computer Engineering	CEN	20	183	57.6	2.5	3.20796	2|2
2006	Computer Engineering	CEN	18	245	65.6	2.85714	4.16355	2|1
2006	Computer Engineering	CEN	20	231	56.8	2.84722	3.55349	2|1
2006	Computer Engineering	CEN	19	175	55.6	3.81944	3.74654	2|1
2006	Computer Engineering	CEN	19	175	51.6	2.65625	3.56054	2|1
2006	Computer Engineering	CEN	18	264	56.8	3.48214	2.95219	2|2
2006	Computer Engineering	CEN	17	226	79.8667	3.48214	2.28315	3rd
2006	Electrical and Electronics Engineering	EEE	18	213	81	2.84722	2.46875	3rd
2006	Electrical and Electronics Engineering	EEE	17	246	64.2	3.35938	2.27575	3rd
2006	Electrical and Electronics Engineering	EEE	18	215	73	3.125	2.52985	2|2
2006	Electrical and Electronics Engineering	EEE	19	206	72.4	4.02778	2.85657	2|2
2006	Electrical and Electronics Engineering	EEE	19	205	79.4	2.70833	2.89535	2|2
2006	Electrical and Electronics Engineering	EEE	17	200	81.3333	2.57812	2.15225	3rd
2006	Electrical and Electronics Engineering	EEE	19	165	68	2.89062	3.17904	2|2
2006	Electrical and Electronics Engineering	EEE	16	213	66.2	3.30357	2.89627	2|2
2006	Electrical and Electronics Engineering	EEE	20	238	61.2	3.83929	4.40845	2|1
2006	Electrical and Electronics Engineering	EEE	17	208	63.6	2.98611	3.95928	2|1
2006	Electrical and Electronics Engineering	EEE	18	209	57.6	3.4375	3.83486	2|1
2006	Electrical and Electronics Engineering	EEE	18	195	59.6	4.0625	4.70892	1st
2006	Electrical and Electronics Engineering	EEE	18	237	60.8	3.125	3.68493	2|1
2006	Electrical and Electronics Engineering	EEE	18	218	66	4.29688	4.35211	2|1
2006	Electrical and Electronics Engineering	EEE	19	185	60	3.125	3.00781	2|2
2006	Electrical and Electronics Engineering	EEE	20	250	72.4	4.44444	4.85446	1st
2006	Electrical and Electronics Engineering	EEE	21	237	53.6	2.41071	2.92015	2|2
2006	Electrical and Electronics Engineering	EEE	18	237	55.2	2.91667	2.82573	2|2
2006	Electrical and Electronics Engineering	EEE	18	226	56.4	3.125	4.14884	2|1
2006	Electrical and Electronics Engineering	EEE	19	194	62.4	3.98438	3.81395	2|1
2006	Electrical and Electronics Engineering	EEE	17	225	54.8	2.875	2.68401	2|2
2006	Electrical and Electronics Engineering	EEE	18	225	65.2	3.125	3.47964	2|2
2006	Electrical and Electronics Engineering	EEE	18	229	65.6	3.19444	3.16803	2|2
2006	Electrical and Electronics Engineering	EEE	18	211	66	3.75	4.24883	2|1
2006	Electrical and Electronics Engineering	EEE	20	222	56	3.25	3.55804	2|1
2006	Electrical and Electronics Engineering	EEE	18	238	55.2	3.66071	3.8211	2|1
2006	Electrical and Electronics Engineering	EEE	18	238	63.6	3.88889	2.59191	2|2
2006	Electrical and Electronics Engineering	EEE	19	197	60.8	3.35938	2.68657	2|2
2006	Electrical and Electronics Engineering	EEE	17	206	64.8	2.73438	3.49772	2|1
2006	Electrical and Electronics Engineering	EEE	18	260	75.6	4.02778	4.723	1st
2006	Electrical and Electronics Engineering	EEE	18	241	64.4	3.125	4.47418	2|1
2006	Electrical and Electronics Engineering	EEE	19	258	61.6	3.28125	3.4026	2|2
2006	Electrical and Electronics Engineering	EEE	19	223	62	2.76786	2.8903	2|2
2006	Electrical and Electronics Engineering	EEE	18	182	56.4	3.66071	3.28319	2|2
2006	Electrical and Electronics Engineering	EEE	19	202	60.4	2.60417	2.66541	2|2
2006	Electrical and Electronics Engineering	EEE	18	234	66.8	2.89062	4.64319	1st
2006	Electrical and Electronics Engineering	EEE	18	210	68	4.44444	3.96729	2|1
2006	Electrical and Electronics Engineering	EEE	19	298	57.6	4.01786	3.64055	2|1
2006	Electrical and Electronics Engineering	EEE	19	225	55.2	3.03571	3.26872	2|2
2006	Electrical and Electronics Engineering	EEE	19	215	61.6	4.29688	3.4646	2|2
2006	Information and Communication Engineering	ICE	17	190	55.4	3.28125	2.20775	3rd
2006	Information and Communication Engineering	ICE	18	217	53	3.82812	2.49466	3rd
2006	Information and Communication Engineering	ICE	18	205	54.4	2.41071	3.50909	2|1
2006	Information and Communication Engineering	ICE	18	183	53.2	3.35938	3.35484	2|2
2006	Information and Communication Engineering	ICE	17	255	62.8	3.35938	4.50704	1st
2006	Information and Communication Engineering	ICE	19	223	52	2.57812	3.69124	2|1
2006	Information and Communication Engineering	ICE	20	191	62.4	2.94643	3.64126	2|1
2006	Information and Communication Engineering	ICE	18	249	52.8	2.1875	2.79447	2|2
2006	Information and Communication Engineering	ICE	19	201	54.4	2.39583	2.75299	2|2
2006	Information and Communication Engineering	ICE	19	201	64.8	2.85714	4.38498	2|1
2006	Information and Communication Engineering	ICE	17	191	49.2	3.68056	4.13615	2|1
2006	Information and Communication Engineering	ICE	19	245	58.8	3.875	4.76056	1st
2006	Information and Communication Engineering	ICE	17	224	61.2	1.875	3.3945	2|2
2006	Information and Communication Engineering	ICE	20	255	59.2	3.03571	3.52511	2|1
2006	Information and Communication Engineering	ICE	19	190	52.4	2.1875	3.53881	2|1
2006	Information and Communication Engineering	ICE	19	209	57.6	2.42188	2.6446	2|2
2006	Information and Communication Engineering	ICE	18	218	60	3.82812	4.11927	2|1
2006	Mechanical Engineering	MCE	20	191	71	3.82812	3.14567	2|2
2006	Mechanical Engineering	MCE	17	189	65	3.20312	2.94163	2|2
2006	Mechanical Engineering	MCE	17	172	61.4	3.30357	2.64453	2|2
2006	Mechanical Engineering	MCE	18	266	57.6	2.94643	2.31295	3rd
2006	Mechanical Engineering	MCE	17	199	76	3.88889	2.7406	2|2
2006	Mechanical Engineering	MCE	20	173	56.8	2	2.45221	3rd
2006	Mechanical Engineering	MCE	19	238	72.8	3.39286	4.37445	2|1
2006	Mechanical Engineering	MCE	20	248	66.8	3.75	4.3	2|1
2006	Mechanical Engineering	MCE	20	182	51.6	2	2.64945	2|2
2006	Mechanical Engineering	MCE	17	242	52	3.35938	2.48201	3rd
2006	Mechanical Engineering	MCE	21	205	56.4	2.14286	3.35897	2|2
2006	Mechanical Engineering	MCE	17	190	65.2	3.57143	4.84475	1st
2006	Mechanical Engineering	MCE	18	169	70.8	3.98438	4.88128	1st
2006	Mechanical Engineering	MCE	18	231	58	3.125	4.19635	2|1
2006	Petroleum Engineering	PET	18	163	62	2.04167	2.06774	3rd
2006	Petroleum Engineering	PET	18	180	59	3.51562	3.04367	2|2
2006	Petroleum Engineering	PET	18	249	61	3.47222	3.42727	2|2
2006	Petroleum Engineering	PET	19	187	49.6	2.70833	2.648	2|2
2006	Petroleum Engineering	PET	21	187	52	2.60417	3.3653	2|2
2006	Petroleum Engineering	PET	20	213	49.2	3.125	3.53363	2|1
2006	Petroleum Engineering	PET	19	213	53.2	2.32143	4.04695	2|1
2006	Petroleum Engineering	PET	20	272	50.8	2.5	3.38596	2|2
2006	Petroleum Engineering	PET	18	228	58.4	3.98438	3.91469	2|1
2006	Petroleum Engineering	PET	17	258	59.6	2.5	3.29075	2|2
2006	Petroleum Engineering	PET	21	268	62	3.35938	4.11848	2|1
2006	Petroleum Engineering	PET	21	233	73.2	3.03571	4.65877	1st
2006	Petroleum Engineering	PET	18	276	50.4	4.21875	4.03256	2|1
2006	Petroleum Engineering	PET	19	225	62.8	2.76786	3.45946	2|2
2006	Petroleum Engineering	PET	17	210	62.8	2.375	3.74528	2|1

## Sheet: 2007
YoE	Program	Prog Code	Entry Age	JAMB Score	CUSAS Score	WAEC Aggregate	CGPA	Grad Class
2007	Chemical Engineering	CHE	18	211	60	2.91667	2.32982	3rd
2007	Chemical Engineering	CHE	18	194	49.2	3.20312	2.46212	3rd
2007	Chemical Engineering	CHE	18	180	55.2	2.73438	2.33762	3rd
2007	Chemical Engineering	CHE	17	202	72	2.70833	3.39506	2|2
2007	Chemical Engineering	CHE	19	213	76	3.03571	4.4424	2|1
2007	Chemical Engineering	CHE	18	228	70	3.35938	3.82727	2|1
2007	Chemical Engineering	CHE	17	197	71	3.82812	4.03226	2|1
2007	Chemical Engineering	CHE	17	215	72	2.94643	4.26267	2|1
2007	Chemical Engineering	CHE	18	201	70	3.125	3.68326	2|1
2007	Chemical Engineering	CHE	17	243	81	4.28571	4.31507	2|1
2007	Chemical Engineering	CHE	17	221	70	2.65625	4.01382	2|1
2007	Chemical Engineering	CHE	18	195	73	3.90625	3.07	2|2
2007	Chemical Engineering	CHE	18	202	66	3.51562	4.00457	2|1
2007	Chemical Engineering	CHE	19	239	76	3.28125	4.4977	1st
2007	Chemical Engineering	CHE	22	258	79	3.57143	4.01818	2|1
2007	Chemical Engineering	CHE	19	233	77	3.125	3.84018	2|1
2007	Chemical Engineering	CHE	18	231	91	4.44444	4.38249	2|1
2007	Chemical Engineering	CHE	18	211	63	3.21429	3.61261	2|1
2007	Chemical Engineering	CHE	18	201	76	2.94643	3.11885	2|2
2007	Chemical Engineering	CHE	20	253	65	3.85417	3.90455	2|1
2007	Chemical Engineering	CHE	17	236	83	3.51562	4.17972	2|1
2007	Chemical Engineering	CHE	18	231	76	3.82812	4.15525	2|1
2007	Chemical Engineering	CHE	18	232	81	4.16667	4.20548	2|1
2007	Chemical Engineering	CHE	18	228	66	4.21875	4.6422	1st
2007	Chemical Engineering	CHE	17	234	75	3.3125	3.85253	2|1
2007	Chemical Engineering	CHE	18	248	75	3.125	3.65919	2|1
2007	Chemical Engineering	CHE	18	249	60	3.98438	3.33195	2|2
2007	Chemical Engineering	CHE	19	201	61	2.76786	3.28139	2|2
2007	Chemical Engineering	CHE	17	233	71	4.23611	4.72811	1st
2007	Chemical Engineering	CHE	18	214	75	3.59375	4.54378	1st
2007	Chemical Engineering	CHE	17	249	63	3.22917	2.64528	2|2
2007	Chemical Engineering	CHE	18	228	63	2.85714	3.70306	2|1
2007	Chemical Engineering	CHE	17	267	76	4.0625	4.18721	2|1
2007	Chemical Engineering	CHE	20	207	66	3.20312	3.54043	2|1
2007	Chemical Engineering	CHE	17	205	79	4.14062	4.59908	1st
2007	Chemical Engineering	CHE	17	209	76	2.70833	3.48458	2|2
2007	Chemical Engineering	CHE	17	246	79	3.04688	3.86175	2|1
2007	Chemical Engineering	CHE	22	219	68	2.89062	3.43162	2|2
2007	Chemical Engineering	CHE	17	199	81	3.28125	3.64758	2|1
2007	Chemical Engineering	CHE	18	204	56.6667	2.91667	2.98	2|2
2007	Chemical Engineering	CHE	18	221	75	3.30357	3.07143	2|2
2007	Chemical Engineering	CHE	17	230	74	3.48214	3.79204	2|1
2007	Chemical Engineering	CHE	17	221	83	3.90625	4.33333	2|1
2007	Chemical Engineering	CHE	18	180	61	3.90625	3.99552	2|1
2007	Civil Engineering	CVE	20	167	45.6	2.91667	2.15088	3rd
2007	Civil Engineering	CVE	19	251	56	3.28125	3.48333	2|2
2007	Civil Engineering	CVE	17	222	68	3.04688	4.27854	2|1
2007	Civil Engineering	CVE	20	217	73	3.21429	4.56682	1st
2007	Civil Engineering	CVE	18	257	63	3.04688	3.1405	2|2
2007	Civil Engineering	CVE	17	182	77	3.28125	3.24895	2|2
2007	Civil Engineering	CVE	18	210	67	3.04688	3.62832	2|1
2007	Civil Engineering	CVE	20	207	65	2.58929	2.45126	3rd
2007	Civil Engineering	CVE	18	200	59	2.57812	3.49367	2|2
2007	Civil Engineering	CVE	18	219	78	3.48214	3.79295	2|1
2007	Civil Engineering	CVE	17	196	63	2.1875	3.94545	2|1
2007	Civil Engineering	CVE	20	247	50	3.125	2.90574	2|2
2007	Civil Engineering	CVE	18	201	66	3.59375	3.72174	2|1
2007	Civil Engineering	CVE	17	249	75	2.94643	3.59307	2|1
2007	Civil Engineering	CVE	21	246	56	2.85714	3.48918	2|2
2007	Civil Engineering	CVE	22	225	59	2.73438	2.90698	2|2
2007	Civil Engineering	CVE	18	237	61	2.70833	2.34	3rd
2007	Civil Engineering	CVE	17	255	77	3.04688	3.74236	2|1
2007	Civil Engineering	CVE	17	223	56	2.94643	3.79909	2|1
2007	Civil Engineering	CVE	18	217	67	3.40278	3.32	2|2
2007	Civil Engineering	CVE	19	253	57	2.57812	2.24915	3rd
2007	Civil Engineering	CVE	19	208	50	3.4375	2.68914	2|2
2007	Civil Engineering	CVE	19	197	66	3.82812	3.07755	2|2
2007	Civil Engineering	CVE	18	208	56	3.75	4.09132	2|1
2007	Civil Engineering	CVE	18	201	66	3.04688	2.68627	2|2
2007	Civil Engineering	CVE	18	216	68	2.43056	2.67	2|2
2007	Civil Engineering	CVE	20	224	78	2.57812	4.0045	2|1
2007	Civil Engineering	CVE	19	228	66	2.85714	3.06838	2|2
2007	Civil Engineering	CVE	20	200	69	2.96875	2.80695	2|2
2007	Civil Engineering	CVE	18	186	66	3.30357	4.47032	2|1
2007	Civil Engineering	CVE	17	195	67	2.94643	3.50213	2|1
2007	Civil Engineering	CVE	16	189	57	3.82812	3.70536	2|1
2007	Civil Engineering	CVE	18	209	53	2.76786	3.50885	2|1
2007	Civil Engineering	CVE	17	216	68	2.91667	3.12033	2|2
2007	Civil Engineering	CVE	20	229	60	2.94643	2.97551	2|2
2007	Civil Engineering	CVE	18	232	77	2.73438	4.17778	2|1
2007	Civil Engineering	CVE	18	187	64	2.625	2.67954	2|2
2007	Civil Engineering	CVE	18	181	66	2.73438	3.79452	2|1
2007	Computer Engineering	CEN	17	196	72.4	2.94643	1.92381	3rd
2007	Computer Engineering	CEN	17	171	64	3.125	3.11062	2|2
2007	Computer Engineering	CEN	17	211	67	2.8125	3.13596	2|2
2007	Computer Engineering	CEN	19	270	67	2.63889	3.39912	2|2
2007	Computer Engineering	CEN	18	200	67	3.30357	3.30702	2|2
2007	Computer Engineering	CEN	20	231	68	2.89062	4.14352	2|1
2007	Computer Engineering	CEN	18	202	67	2.73438	2.99567	2|2
2007	Computer Engineering	CEN	17	227	60	3.48214	3.95455	2|1
2007	Computer Engineering	CEN	17	201	60	2.8125	3.49091	2|2
2007	Computer Engineering	CEN	18	230	83	3.47222	3.71233	2|1
2007	Computer Engineering	CEN	16	210	70	2.67857	3.31304	2|2
2007	Computer Engineering	CEN	17	208	70	2.94643	2.70703	2|2
2007	Computer Engineering	CEN	17	208	62.5	2.73438	2.74899	2|2
2007	Computer Engineering	CEN	18	246	67	2.94643	3.90741	2|1
2007	Computer Engineering	CEN	15	226	85	3.39286	4.62963	1st
2007	Computer Engineering	CEN	17	214	72	3.59375	3.47964	2|2
2007	Computer Engineering	CEN	19	229	69	2.76786	3.72936	2|1
2007	Computer Engineering	CEN	16	232	74	3.59375	4.54167	1st
2007	Computer Engineering	CEN	18	207	67	3.57143	4.06393	2|1
2007	Computer Engineering	CEN	17	256	67	3.75	3.84091	2|1
2007	Computer Engineering	CEN	16	197	61	3.51562	3.05907	2|2
2007	Computer Engineering	CEN	18	224	72	3.04688	4.10648	2|1
2007	Computer Engineering	CEN	18	219	74	3.125	3.54425	2|1
2007	Computer Engineering	CEN	19	228	73	3.90625	3.59471	2|1
2007	Computer Engineering	CEN	17	220	69	2.5	2.7004	2|2
2007	Computer Engineering	CEN	16	249	64	4.0625	4.48611	2|1
2007	Computer Engineering	CEN	17	260	96	4.76562	4.47685	2|1
2007	Computer Engineering	CEN	17	208	63	4.14062	3.78082	2|1
2007	Computer Engineering	CEN	17	197	70	3.125	3.19492	2|2
2007	Computer Engineering	CEN	18	196	64	3.75	2.5977	2|2
2007	Computer Engineering	CEN	17	243	83	4.02778	4.28704	2|1
2007	Computer Engineering	CEN	19	212	75	4.375	3.18565	2|2
2007	Computer Engineering	CEN	16	208	81	3.04688	3.65625	2|1
2007	Computer Engineering	CEN	17	226	68	3.03571	3.55507	2|1
2007	Computer Engineering	CEN	16	212	72	2.5	3.70925	2|1
2007	Computer Engineering	CEN	18	212	65	3.125	3.80093	2|1
2007	Computer Engineering	CEN	17	208	83	3.03571	3.84615	2|1
2007	Computer Engineering	CEN	18	230	64	3.21429	3.29167	2|2
2007	Computer Engineering	CEN	19	232	66	2.42188	2.6965	2|2
2007	Computer Engineering	CEN	18	243	83	4.58333	4.06364	2|1
2007	Computer Engineering	CEN	21	213	73	2.58929	3.21145	2|2
2007	Computer Engineering	CEN	16	221	110	2.57812	2.71901	2|2
2007	Computer Engineering	CEN	17	195	72	3.68056	3.93665	2|1
2007	Computer Engineering	CEN	16	203	83	3.33333	3.68037	2|1
2007	Computer Engineering	CEN	16	182	47.5	2.375	3.81818	2|1
2007	Computer Engineering	CEN	18	210	74	2.94643	3.22979	2|2
2007	Electrical and Electronics Engineering	EEE	19	184	68.6	3.125	1.92669	3rd
2007	Electrical and Electronics Engineering	EEE	18	233	67.6	3.82812	3.53478	2|1
2007	Electrical and Electronics Engineering	EEE	17	249	58.8	2.85714	2.59615	2|2
2007	Electrical and Electronics Engineering	EEE	18	214	50.4	2.5	2.24667	3rd
2007	Electrical and Electronics Engineering	EEE	19	205	60.4	2.96875	2.91736	2|2
2007	Electrical and Electronics Engineering	EEE	17	167	53.6	2.375	3.42544	2|2
2007	Electrical and Electronics Engineering	EEE	18	231	61	3.05556	3.77376	2|1
2007	Electrical and Electronics Engineering	EEE	18	227	63	3.125	2.93061	2|2
2007	Electrical and Electronics Engineering	EEE	21	247	75	2.91667	4.26606	2|1
2007	Electrical and Electronics Engineering	EEE	17	226	77	4.30556	4.40278	2|1
2007	Electrical and Electronics Engineering	EEE	18	271	83	4.72222	4.3945	2|1
2007	Electrical and Electronics Engineering	EEE	18	249	87	4.45312	4.61574	1st
2007	Electrical and Electronics Engineering	EEE	19	226	73	3.125	4.2963	2|1
2007	Electrical and Electronics Engineering	EEE	17	243	79	4.14062	4.30876	2|1
2007	Electrical and Electronics Engineering	EEE	20	210	61	3.28125	3.61883	2|1
2007	Electrical and Electronics Engineering	EEE	17	236	74	2.73438	3.79263	2|1
2007	Electrical and Electronics Engineering	EEE	17	267	87	4.14062	3.9457	2|1
2007	Electrical and Electronics Engineering	EEE	18	217	70	3.03571	3.29289	2|2
2007	Electrical and Electronics Engineering	EEE	18	257	73	4.45312	4.37788	2|1
2007	Electrical and Electronics Engineering	EEE	17	229	70	3.30357	3.45815	2|2
2007	Electrical and Electronics Engineering	EEE	16	247	78	3.75	3.79817	2|1
2007	Electrical and Electronics Engineering	EEE	18	185	71	2.5	3.76364	2|1
2007	Electrical and Electronics Engineering	EEE	19	267	88	4.44444	3.95833	2|1
2007	Electrical and Electronics Engineering	EEE	18	206	71	3.125	3.40789	2|2
2007	Electrical and Electronics Engineering	EEE	18	214	65	4.0625	3.75576	2|1
2007	Electrical and Electronics Engineering	EEE	17	239	83	4.375	4.53425	1st
2007	Electrical and Electronics Engineering	EEE	19	223	71	2.91667	3.19665	2|2
2007	Electrical and Electronics Engineering	EEE	17	218	79	3.30357	3.90455	2|1
2007	Electrical and Electronics Engineering	EEE	18	184	70	2.94643	2.65769	2|2
2007	Electrical and Electronics Engineering	EEE	17	223	72	3.20312	3.27803	2|2
2007	Electrical and Electronics Engineering	EEE	17	256	80	4.375	4.26389	2|1
2007	Electrical and Electronics Engineering	EEE	18	209	85	3.81944	3.43913	2|2
2007	Electrical and Electronics Engineering	EEE	17	183	73	3.95833	3.70721	2|1
2007	Electrical and Electronics Engineering	EEE	20	242	78	3.30357	2.96498	2|2
2007	Electrical and Electronics Engineering	EEE	19	239	68	2.94643	3.3087	2|2
2007	Electrical and Electronics Engineering	EEE	17	259	72	2.89062	3.15768	2|2
2007	Electrical and Electronics Engineering	EEE	18	264	70	3.03571	4.24771	2|1
2007	Electrical and Electronics Engineering	EEE	18	231	67	3.98438	4.49537	1st
2007	Electrical and Electronics Engineering	EEE	18	221	67	3.54167	3.72685	2|1
2007	Electrical and Electronics Engineering	EEE	17	226	71	3.20312	2.74436	2|2
2007	Electrical and Electronics Engineering	EEE	18	243	62	3.82812	3.81364	2|1
2007	Electrical and Electronics Engineering	EEE	17	234	80	4.28571	3.65487	2|1
2007	Electrical and Electronics Engineering	EEE	18	205	75	3.03571	2.66797	2|2
2007	Electrical and Electronics Engineering	EEE	16	230	80	3.51562	4.16438	2|1
2007	Electrical and Electronics Engineering	EEE	20	217	73	2.8125	2.5	3rd
2007	Electrical and Electronics Engineering	EEE	18	201	81	3.03571	3.36481	2|2
2007	Electrical and Electronics Engineering	EEE	22	232	68	2.96875	3.8733	2|1
2007	Electrical and Electronics Engineering	EEE	17	250	81	4.02778	4.76852	1st
2007	Electrical and Electronics Engineering	EEE	18	205	79	3.68056	3.21285	2|2
2007	Electrical and Electronics Engineering	EEE	19	221	84	3.35938	3.12397	2|2
2007	Electrical and Electronics Engineering	EEE	17	215	75	4.0625	4.27315	2|1
2007	Electrical and Electronics Engineering	EEE	17	193	70	2.67857	3.27468	2|2
2007	Electrical and Electronics Engineering	EEE	19	215	77	3.125	3.7973	2|1
2007	Electrical and Electronics Engineering	EEE	17	215	63	3.4375	4.11111	2|1
2007	Electrical and Electronics Engineering	EEE	18	226	70	3.20312	3.34783	2|2
2007	Electrical and Electronics Engineering	EEE	19	235	77	3.02083	3.74236	2|1
2007	Electrical and Electronics Engineering	EEE	20	242	70	3.48214	3.61135	2|1
2007	Electrical and Electronics Engineering	EEE	17	243	85	3.92857	3.96	2|1
2007	Electrical and Electronics Engineering	EEE	17	255	77	4.44444	3.54626	2|1
2007	Electrical and Electronics Engineering	EEE	18	230	74	3.90625	3.84259	2|1
2007	Electrical and Electronics Engineering	EEE	20	206	63	3.90625	3.82667	2|1
2007	Electrical and Electronics Engineering	EEE	18	216	78	2.42188	4.23148	2|1
2007	Electrical and Electronics Engineering	EEE	18	243	84	3.90625	4.06849	2|1
2007	Electrical and Electronics Engineering	EEE	19	213	76	4.29688	3.32218	2|2
2007	Electrical and Electronics Engineering	EEE	18	262	77	3.04688	4.33796	2|1
2007	Electrical and Electronics Engineering	EEE	17	207	73	3.26389	3.5974	2|1
2007	Electrical and Electronics Engineering	EEE	16	223	83	3.30357	3.90222	2|1
2007	Electrical and Electronics Engineering	EEE	17	214	80	2.58929	3.57466	2|1
2007	Electrical and Electronics Engineering	EEE	17	239	81	2.98611	4.18222	2|1
2007	Electrical and Electronics Engineering	EEE	22	251	73	3.75	3.75909	2|1
2007	Electrical and Electronics Engineering	EEE	18	257	68	2.41071	3.63839	2|1
2007	Electrical and Electronics Engineering	EEE	18	253	77	4.02778	3.13656	2|2
2007	Electrical and Electronics Engineering	EEE	16	258	70	4.29688	4.79167	1st
2007	Electrical and Electronics Engineering	EEE	17	210	77	2.85714	4.61111	1st
2007	Electrical and Electronics Engineering	EEE	18	188	72	2.94643	3.41256	2|2
2007	Electrical and Electronics Engineering	EEE	18	233	73	3.20312	4.21101	2|1
2007	Electrical and Electronics Engineering	EEE	18	245	84	3.04688	3.93665	2|1
2007	Electrical and Electronics Engineering	EEE	17	212	70	3.28125	2.98	2|2
2007	Electrical and Electronics Engineering	EEE	17	215	71	3.67188	3.51092	2|1
2007	Electrical and Electronics Engineering	EEE	17	217	70	4.0625	4.06019	2|1
2007	Electrical and Electronics Engineering	EEE	18	241	67	3.48214	3.52703	2|1
2007	Electrical and Electronics Engineering	EEE	16	254	81	4.01786	4.19266	2|1
2007	Electrical and Electronics Engineering	EEE	18	212	71	3.95833	2.77099	2|2
2007	Electrical and Electronics Engineering	EEE	19	206	75	2.14286	2.7881	2|2
2007	Electrical and Electronics Engineering	EEE	18	192	67	3.57143	3.30638	2|2
2007	Electrical and Electronics Engineering	EEE	18	230	79	3.75	4.05505	2|1
2007	Electrical and Electronics Engineering	EEE	18	209	75	4.21875	4.57407	1st
2007	Electrical and Electronics Engineering	EEE	17	226	66	3.88889	4.39352	2|1
2007	Electrical and Electronics Engineering	EEE	18	240	63	2.56944	3.09244	2|2
2007	Information and Communication Engineering	ICE	19	264	58	2.85714	2.84231	2|2
2007	Information and Communication Engineering	ICE	18	221	66.4	2.5	3.34529	2|2
2007	Information and Communication Engineering	ICE	18	179	50	3.04688	2.27331	3rd
2007	Information and Communication Engineering	ICE	19	182	77	2.96875	3.08584	2|2
2007	Information and Communication Engineering	ICE	18	184	58	3.59375	3.5426	2|1
2007	Information and Communication Engineering	ICE	18	251	66	2.41667	3.39	2|2
2007	Information and Communication Engineering	ICE	17	202	68	2.96875	3.06809	2|2
2007	Information and Communication Engineering	ICE	17	195	60	3.4375	2.60755	2|2
2007	Information and Communication Engineering	ICE	19	196	66	3.4375	2.85938	2|2
2007	Information and Communication Engineering	ICE	18	193	62	2.36111	3.07203	2|2
2007	Information and Communication Engineering	ICE	18	220	66	3.26389	4.03211	2|1
2007	Information and Communication Engineering	ICE	18	218	62	3.39286	3.15385	2|2
2007	Information and Communication Engineering	ICE	20	223	62	2.60417	2.96443	2|2
2007	Information and Communication Engineering	ICE	17	247	72	4.375	3.87156	2|1
2007	Information and Communication Engineering	ICE	18	231	83	4.21875	3.99083	2|1
2007	Information and Communication Engineering	ICE	16	222	66	3	3.73059	2|1
2007	Information and Communication Engineering	ICE	17	195	67	2.5	4.50463	1st
2007	Information and Communication Engineering	ICE	17	221	70	3.05556	3.29956	2|2
2007	Information and Communication Engineering	ICE	18	206	68	3.59375	2.48897	3rd
2007	Information and Communication Engineering	ICE	21	272	67	3.125	2.82937	2|2
2007	Information and Communication Engineering	ICE	19	204	70	3.66071	4.12844	2|1
2007	Information and Communication Engineering	ICE	19	230	74	3.21429	3.87615	2|1
2007	Information and Communication Engineering	ICE	18	198	57	2.58929	3.72851	2|1
2007	Information and Communication Engineering	ICE	16	195	67	2.96875	3.32895	2|2
2007	Information and Communication Engineering	ICE	17	250	77	3.47222	3.27434	2|2
2007	Information and Communication Engineering	ICE	18	193	57	3.02083	2.50741	2|2
2007	Information and Communication Engineering	ICE	20	206	69	2.67857	3.84404	2|1
2007	Information and Communication Engineering	ICE	18	226	56	2.8125	3.56422	2|1
2007	Information and Communication Engineering	ICE	17	233	71	3.54167	3.68349	2|1
2007	Information and Communication Engineering	ICE	20	202	80	2.5	3.10656	2|2
2007	Information and Communication Engineering	ICE	20	200	73	2.23214	2.96471	2|2
2007	Information and Communication Engineering	ICE	17	251	86	4.16667	4.34259	2|1
2007	Information and Communication Engineering	ICE	19	249	72	3.125	3.79817	2|1
2007	Information and Communication Engineering	ICE	17	209	72	3.54167	3.39149	2|2
2007	Information and Communication Engineering	ICE	19	198	72	3.30357	3.16379	2|2
2007	Information and Communication Engineering	ICE	17	175	63	2.85714	3.52968	2|1
2007	Information and Communication Engineering	ICE	19	207	62	2.57812	3.97222	2|1
2007	Information and Communication Engineering	ICE	17	212	65	3.82812	4.2156	2|1
2007	Information and Communication Engineering	ICE	16	193	60	3.1875	3.87783	2|1
2007	Information and Communication Engineering	ICE	17	214	64	3.22917	3.26522	2|2
2007	Information and Communication Engineering	ICE	17	249	77	4.23611	4.61927	1st
2007	Information and Communication Engineering	ICE	16	271	60	2.98611	3.38115	2|2
2007	Information and Communication Engineering	ICE	19	243	57	3.20312	3.69027	2|1
2007	Information and Communication Engineering	ICE	20	238	75	2.76786	3.72889	2|1
2007	Information and Communication Engineering	ICE	18	224	69	3.4375	3.57919	2|1
2007	Information and Communication Engineering	ICE	17	207	62	2.89062	2.56716	2|2
2007	Information and Communication Engineering	ICE	18	205	65	3.47222	3.40435	2|2
2007	Information and Communication Engineering	ICE	17	218	69	3.04688	3.37445	2|2
2007	Information and Communication Engineering	ICE	17	231	85	4.29688	4.2968	2|1
2007	Information and Communication Engineering	ICE	18	227	78	4.02778	3.55172	2|1
2007	Information and Communication Engineering	ICE	17	182	74	2.57812	2.90438	2|2
2007	Mechanical Engineering	MCE	18	192	62.6	3.40278	2.52874	2|2
2007	Mechanical Engineering	MCE	17	163	57.6	2.60417	2.01899	3rd
2007	Mechanical Engineering	MCE	18	215	79	3.20312	3.27083	2|2
2007	Mechanical Engineering	MCE	19	221	69	3.39286	3.89474	2|1
2007	Mechanical Engineering	MCE	18	245	84	4.21875	4.52294	1st
2007	Mechanical Engineering	MCE	18	223	83	3.4375	3.21577	2|2
2007	Mechanical Engineering	MCE	18	213	81	2.8125	2.57034	2|2
2007	Mechanical Engineering	MCE	18	193	80	3.33333	3.34842	2|2
2007	Mechanical Engineering	MCE	17	240	68	4.02778	4.44954	2|1
2007	Mechanical Engineering	MCE	18	238	82	3.59375	4.52036	1st
2007	Mechanical Engineering	MCE	17	220	72	2.85714	4.60092	1st
2007	Mechanical Engineering	MCE	19	240	76	3.30357	3.9819	2|1
2007	Mechanical Engineering	MCE	17	243	83	3.03571	3.78636	2|1
2007	Mechanical Engineering	MCE	19	202	70	3.98438	3.92444	2|1
2007	Mechanical Engineering	MCE	17	213	68	2.5	2.34164	3rd
2007	Mechanical Engineering	MCE	18	266	72	2.85714	3.00778	2|2
2007	Mechanical Engineering	MCE	18	214	67	4.0625	4.33028	2|1
2007	Mechanical Engineering	MCE	19	220	71	3.83929	3.8	2|1
2007	Mechanical Engineering	MCE	22	205	76	2.58929	3.31441	2|2
2007	Mechanical Engineering	MCE	19	211	80	3.28125	4.03604	2|1
2007	Mechanical Engineering	MCE	19	197	76	3.81944	2.97521	2|2
2007	Mechanical Engineering	MCE	17	194	66	3.92857	3.98649	2|1
2007	Mechanical Engineering	MCE	19	232	69	3.90625	3.24793	2|2
2007	Mechanical Engineering	MCE	18	211	79	3.33333	3.14286	2|2
2007	Mechanical Engineering	MCE	18	225	80	2.65625	3.27083	2|2
2007	Mechanical Engineering	MCE	16	234	69	3.66071	3.42035	2|2
2007	Mechanical Engineering	MCE	20	195	69	1.875	2.952	2|2
2007	Mechanical Engineering	MCE	17	250	72	2.60417	3.61905	2|1
2007	Mechanical Engineering	MCE	18	197	74	3.67188	2.84677	2|2
2007	Mechanical Engineering	MCE	17	181	57	2.77778	2.89069	2|2
2007	Mechanical Engineering	MCE	19	270	78	4.0625	3.3112	2|2
2007	Mechanical Engineering	MCE	18	247	66	4.375	4.52273	1st
2007	Mechanical Engineering	MCE	17	206	68	2.42188	2.99177	2|2
2007	Mechanical Engineering	MCE	19	240	84	3.61111	2.72308	2|2
2007	Mechanical Engineering	MCE	19	188	78	3.75	3.65596	2|1
2007	Mechanical Engineering	MCE	20	223	82	3.48214	4.30275	2|1
2007	Mechanical Engineering	MCE	17	234	80	3.39286	3.73778	2|1
2007	Mechanical Engineering	MCE	19	209	83	3.4375	3.06584	2|2
2007	Mechanical Engineering	MCE	17	203	71	2.84722	3.87111	2|1
2007	Mechanical Engineering	MCE	18	228	85	3.57143	3.95495	2|1
2007	Mechanical Engineering	MCE	17	195	71	3.59375	3	2|2
2007	Mechanical Engineering	MCE	17	220	78	3.05556	3.88991	2|1
2007	Mechanical Engineering	MCE	20	249	66	3.51562	4.31193	2|1
2007	Mechanical Engineering	MCE	18	227	63	2.94643	2.93952	2|2
2007	Mechanical Engineering	MCE	17	241	88	4.0625	4.56881	1st
2007	Mechanical Engineering	MCE	18	228	65	2.84722	3.76147	2|1
2007	Mechanical Engineering	MCE	19	194	66	2.34375	3.18067	2|2
2007	Petroleum Engineering	PET	17	195	55.6	3.04688	2.63158	2|2
2007	Petroleum Engineering	PET	16	186	50.4	2.76786	2.16263	3rd
2007	Petroleum Engineering	PET	19	214	70	2.98611	2.72161	2|2
2007	Petroleum Engineering	PET	18	238	77	3.98438	3.62857	2|1
2007	Petroleum Engineering	PET	18	205	72	2.94643	3.02532	2|2
2007	Petroleum Engineering	PET	19	198	66	3.4375	3.47788	2|2
2007	Petroleum Engineering	PET	17	219	71	2.73438	2.66031	2|2
2007	Petroleum Engineering	PET	17	211	68	3.59375	3.2931	2|2
2007	Petroleum Engineering	PET	17	217	55.8333	3.75	3.84862	2|1
2007	Petroleum Engineering	PET	18	227	72	2.41071	3.8211	2|1
2007	Petroleum Engineering	PET	17	190	66	2.76786	2.94071	2|2
2007	Petroleum Engineering	PET	20	212	70	2.96875	2.95021	2|2
2007	Petroleum Engineering	PET	17	262	62	2.8125	2.42143	3rd
2007	Petroleum Engineering	PET	18	184	70	3.83929	2.71032	2|2
2007	Petroleum Engineering	PET	19	243	61	3.98438	4.625	1st
2007	Petroleum Engineering	PET	19	224	63	3.125	3.59483	2|1
2007	Petroleum Engineering	PET	19	210	72	3.59375	4.20091	2|1
2007	Petroleum Engineering	PET	18	212	68	3.125	4.17431	2|1
2007	Petroleum Engineering	PET	17	236	84	2.94643	3.27311	2|2
2007	Petroleum Engineering	PET	16	218	75	4.21875	4.40741	2|1
2007	Petroleum Engineering	PET	17	219	77	2.8125	3.21992	2|2
2007	Petroleum Engineering	PET	17	248	64	2.98611	2.58238	2|2
2007	Petroleum Engineering	PET	17	235	65	3.39286	3.84862	2|1
2007	Petroleum Engineering	PET	18	191	60	3.68056	3.1875	2|2
2007	Petroleum Engineering	PET	18	218	79	3.28125	3.85321	2|1
2007	Petroleum Engineering	PET	19	206	78	2.8125	3.61261	2|1
2007	Petroleum Engineering	PET	19	218	65	4.0625	3.79358	2|1
2007	Petroleum Engineering	PET	19	229	63	3.28125	2.6139	2|2
2007	Petroleum Engineering	PET	19	234	70	4.10714	3.37333	2|2
2007	Petroleum Engineering	PET	18	253	83	3.75	4.43519	2|1
2007	Petroleum Engineering	PET	19	218	68	3.59375	3.36638	2|2
2007	Petroleum Engineering	PET	18	205	64	3.35938	3.21983	2|2
2007	Petroleum Engineering	PET	17	259	63	3.20312	2.50192	2|2
2007	Petroleum Engineering	PET	17	205	77	3.68056	2.85774	2|2
2007	Petroleum Engineering	PET	16	215	76	3.54167	3.48	2|2
2007	Petroleum Engineering	PET	18	215	78	3.67188	2.77689	2|2
2007	Petroleum Engineering	PET	18	216	74	3.35938	2.85317	2|2
2007	Petroleum Engineering	PET	16	231	83	3.88889	4.50463	1st
2007	Petroleum Engineering	PET	16	197	67	2.91667	3.58261	2|1
2007	Petroleum Engineering	PET	17	221	80	2.96875	3.29461	2|2
2007	Petroleum Engineering	PET	17	205	64	3.20312	3.64126	2|1
2007	Petroleum Engineering	PET	17	208	67	3.21429	2.89344	2|2
2007	Petroleum Engineering	PET	17	222	75	3.125	3.38767	2|2
2007	Petroleum Engineering	PET	18	202	75	2.78846	3.82727	2|1
2007	Petroleum Engineering	PET	19	196	76	3.21429	3.60177	2|1
2007	Petroleum Engineering	PET	16	222	70	3.75	4.16667	2|1
2007	Petroleum Engineering	PET	18	232	69	2.98611	4.60185	1st
2007	Petroleum Engineering	PET	17	197	77	2.8125	3.06356	2|2
2007	Petroleum Engineering	PET	18	218	68	3.75	3.20833	2|2
2007	Petroleum Engineering	PET	17	237	72	3.19444	3.14876	2|2
2007	Petroleum Engineering	PET	17	229	75	2.73438	4.33796	2|1
2007	Petroleum Engineering	PET	18	189	69	3.21429	3.83486	2|1
2007	Petroleum Engineering	PET	18	216	86	3.51562	4.14286	2|1
2007	Petroleum Engineering	PET	18	216	70	3.35938	2.99585	2|2
2007	Petroleum Engineering	PET	18	214	69	2.67857	4.15	2|1
2007	Petroleum Engineering	PET	18	211	81	2.70833	2.97934	2|2

## Sheet: 2008
YoE	Program	Prog Code	Entry Age	JAMB Score	CUSAS Score	WAEC Aggregate	CGPA	Grad Class
2008	Chemical Engineering	CHE	18	233	77	3.51562	2.96735	2|2
2008	Chemical Engineering	CHE	18	216	78	3.4375	2.78652	2|2
2008	Chemical Engineering	CHE	18	238	77	3.39286	4.25792	2|1
2008	Chemical Engineering	CHE	18	212	70	3.28125	3.36134	2|2
2008	Chemical Engineering	CHE	17	220	72	2.96875	3.33852	2|2
2008	Chemical Engineering	CHE	17	256	86	4.21875	3.97778	2|1
2008	Chemical Engineering	CHE	17	238	76	3.03571	3.99554	2|1
2008	Chemical Engineering	CHE	17	249	75	3.90625	4.47511	2|1
2008	Chemical Engineering	CHE	18	247	62	3.20312	3.40351	2|2
2008	Chemical Engineering	CHE	19	227	60	4.21875	4.35909	2|1
2008	Chemical Engineering	CHE	17	208	69	3.61111	3.07725	2|2
2008	Chemical Engineering	CHE	19	228	63	3.82812	4.83028	1st
2008	Chemical Engineering	CHE	18	241	61	3.28125	3.03361	2|2
2008	Chemical Engineering	CHE	19	254	79	3.90625	4.23394	2|1
2008	Chemical Engineering	CHE	18	230	61	2.75735	3.41026	2|2
2008	Chemical Engineering	CHE	21	203	77	3.54167	2.75	2|2
2008	Chemical Engineering	CHE	18	246	84	3.82812	4.58716	1st
2008	Chemical Engineering	CHE	17	212	71	2.09821	2.70161	2|2
2008	Chemical Engineering	CHE	17	231	73	4.23611	4.20909	2|1
2008	Chemical Engineering	CHE	15	247	93	4.0625	4.36697	2|1
2008	Chemical Engineering	CHE	16	250	69	2.57812	4.0393	2|1
2008	Chemical Engineering	CHE	17	226	70	3.57143	2.62921	2|2
2008	Chemical Engineering	CHE	18	235	82	4	3.84404	2|1
2008	Chemical Engineering	CHE	21	210	71	2.57812	4	2|1
2008	Chemical Engineering	CHE	18	224	66	4.21875	4.20183	2|1
2008	Chemical Engineering	CHE	17	235	72	3.82812	3.60987	2|1
2008	Chemical Engineering	CHE	19	232	66	3	4.15596	2|1
2008	Chemical Engineering	CHE	19	187	56	2.5	3.14286	2|2
2008	Chemical Engineering	CHE	17	237	53	2.36111	3.68468	2|1
2008	Chemical Engineering	CHE	17	257	70	2.5	2.88	2|2
2008	Chemical Engineering	CHE	20	236	70	3.19444	2.83594	2|2
2008	Chemical Engineering	CHE	16	237	73	3.81944	3.53191	2|1
2008	Chemical Engineering	CHE	17	243	67	2.43056	2.56446	2|2
2008	Chemical Engineering	CHE	16	214	75	3.03571	3.80531	2|1
2008	Chemical Engineering	CHE	17	230	68	4.875	3.72566	2|1
2008	Chemical Engineering	CHE	22	240	66	2.65625	3.66968	2|1
2008	Chemical Engineering	CHE	19	257	55	4.375	2.70238	2|2
2008	Chemical Engineering	CHE	17	206	61	3.05556	3.55066	2|1
2008	Chemical Engineering	CHE	21	234	69	4.375	4.22321	2|1
2008	Chemical Engineering	CHE	19	247	68	2.5	3.50655	2|1
2008	Chemical Engineering	CHE	20	238	73	3.67188	3.75225	2|1
2008	Chemical Engineering	CHE	17	246	71	3.82812	4.35321	2|1
2008	Chemical Engineering	CHE	20	202	82	3.28125	2.88933	2|2
2008	Chemical Engineering	CHE	17	212	76	3.28125	3.90498	2|1
2008	Chemical Engineering	CHE	18	256	68	4.21875	4.18807	2|1
2008	Chemical Engineering	CHE	17	242	75	3.90625	4.19369	2|1
2008	Chemical Engineering	CHE	19	243	70	3.19444	3.42795	2|2
2008	Chemical Engineering	CHE	16	208	67	2.63889	3.0678	2|2
2008	Civil Engineering	CVE	18	223	58.4	2.42188	3.68837	2|1
2008	Civil Engineering	CVE	17	188	66	2.5	3.5859	2|1
2008	Civil Engineering	CVE	18	196	67	2.41071	2.6791	2|2
2008	Civil Engineering	CVE	18	191	57	3.88889	4.06047	2|1
2008	Civil Engineering	CVE	20	199	66	2.29167	3.74312	2|1
2008	Civil Engineering	CVE	17	206	70	2.96875	3.66216	2|1
2008	Civil Engineering	CVE	18	196	71	3.30357	3.40969	2|2
2008	Civil Engineering	CVE	19	248	55	2.29167	2.60311	2|2
2008	Civil Engineering	CVE	22	183	57	2.34375	3.06996	2|2
2008	Civil Engineering	CVE	17	204	62	2.5	3.29004	2|2
2008	Civil Engineering	CVE	18	237	62	2.26562	3.09836	2|2
2008	Civil Engineering	CVE	18	222	66	3.59375	4.4507	2|1
2008	Civil Engineering	CVE	18	208	72	3.26389	4.11737	2|1
2008	Civil Engineering	CVE	18	249	59	1.73611	3.75676	2|1
2008	Civil Engineering	CVE	19	237	62	3.04688	4.70423	1st
2008	Civil Engineering	CVE	21	214	64	2.5	4.03738	2|1
2008	Civil Engineering	CVE	17	258	55	2.10938	3.04115	2|2
2008	Civil Engineering	CVE	17	216	67	3.82812	3.69725	2|1
2008	Civil Engineering	CVE	19	261	55	3.75	2.62403	2|2
2008	Civil Engineering	CVE	17	227	60	2.94643	3.34188	2|2
2008	Civil Engineering	CVE	17	272	86	4.44444	4.92958	1st
2008	Civil Engineering	CVE	19	251	70	2.5	3.00413	2|2
2008	Civil Engineering	CVE	17	209	74	4.01786	4.75117	1st
2008	Civil Engineering	CVE	19	194	73	3.68056	3.75115	2|1
2008	Civil Engineering	CVE	17	227	65	2.8125	3.96759	2|1
2008	Civil Engineering	CVE	17	234	73	2.06731	2.57934	2|2
2008	Civil Engineering	CVE	18	220	66	2.39583	3.12134	2|2
2008	Civil Engineering	CVE	20	217	71	2.57812	3.79091	2|1
2008	Civil Engineering	CVE	18	221	73	2.36111	3.76389	2|1
2008	Civil Engineering	CVE	17	241	77	2.63889	3.53419	2|1
2008	Civil Engineering	CVE	17	246	58	2.96875	3.88018	2|1
2008	Civil Engineering	CVE	18	227	65	2.46528	4.61033	1st
2008	Civil Engineering	CVE	19	255	58	3.90625	4.05778	2|1
2008	Civil Engineering	CVE	18	251	65	3.68056	3.94366	2|1
2008	Civil Engineering	CVE	18	227	79	3.33333	3.61504	2|1
2008	Civil Engineering	CVE	18	196	55	3.33333	2.7529	2|2
2008	Civil Engineering	CVE	17	221	58	2.23214	3.01688	2|2
2008	Civil Engineering	CVE	22	240	67	4.09722	3.30357	2|2
2008	Civil Engineering	CVE	18	255	63	2.65625	4.0411	2|1
2008	Civil Engineering	CVE	18	223	64	3.3125	4.44131	2|1
2008	Civil Engineering	CVE	17	201	71	2.96875	4.13953	2|1
2008	Civil Engineering	CVE	20	239	56	3.90625	4.32864	2|1
2008	Civil Engineering	CVE	18	221	63	3.54167	4.36279	2|1
2008	Civil Engineering	CVE	17	229	73	2.65625	4.57746	1st
2008	Civil Engineering	CVE	18	242	55	2.875	3.92093	2|1
2008	Civil Engineering	CVE	19	250	61	3.28125	2.66537	2|2
2008	Civil Engineering	CVE	16	197	70	2.34375	3.07792	2|2
2008	Civil Engineering	CVE	19	273	66	3.04688	2.64179	2|2
2008	Civil Engineering	CVE	18	235	59	3.28125	4.29767	2|1
2008	Civil Engineering	CVE	18	236	74	3.51562	3.96744	2|1
2008	Computer Engineering	CEN	19	259	53.2	2.60417	1.8827	3rd
2008	Computer Engineering	CEN	18	219	72	2.73438	2.35764	3rd
2008	Computer Engineering	CEN	19	211	63	2.70833	2.29562	3rd
2008	Computer Engineering	CEN	18	251	65	3.125	3.76168	2|1
2008	Computer Engineering	CEN	17	230	77	3.90625	3.05603	2|2
2008	Computer Engineering	CEN	17	241	80	2.94643	3.91244	2|1
2008	Computer Engineering	CEN	20	211	75	3.98438	2.7482	2|2
2008	Computer Engineering	CEN	17	229	60	3.67188	3.21368	2|2
2008	Computer Engineering	CEN	19	205	70	3.26389	4.09346	2|1
2008	Computer Engineering	CEN	18	246	66	4.30556	4.62617	1st
2008	Computer Engineering	CEN	18	211	73	2.94643	3.44395	2|2
2008	Computer Engineering	CEN	18	248	77	3.19444	3.56561	2|1
2008	Computer Engineering	CEN	17	204	69	3.28125	3.44298	2|2
2008	Computer Engineering	CEN	17	217	63	2.76786	3.48182	2|2
2008	Computer Engineering	CEN	16	223	70	3.35938	3.08511	2|2
2008	Computer Engineering	CEN	17	268	70	4.02778	3.74312	2|1
2008	Computer Engineering	CEN	18	209	67	1.875	3.6982	2|1
2008	Computer Engineering	CEN	20	207	68	2.5	3.33182	2|2
2008	Computer Engineering	CEN	17	271	93	4.64286	4.74766	1st
2008	Computer Engineering	CEN	18	223	70	3.88889	3.48611	2|2
2008	Computer Engineering	CEN	18	214	67	2.29167	3.875	2|1
2008	Computer Engineering	CEN	18	236	54	2.42188	2.64773	2|2
2008	Computer Engineering	CEN	17	262	60	3.67188	2.97863	2|2
2008	Computer Engineering	CEN	17	239	72	4.21875	4.64486	1st
2008	Computer Engineering	CEN	16	239	67	3.67188	4.45794	2|1
2008	Computer Engineering	CEN	17	227	77	3.59375	3.83178	2|1
2008	Computer Engineering	CEN	18	220	71	2.66667	3.21397	2|2
2008	Computer Engineering	CEN	20	263	55	2.84722	3.69369	2|1
2008	Computer Engineering	CEN	18	224	66	2.5	3.72973	2|1
2008	Computer Engineering	CEN	19	223	68	3.03571	4	2|1
2008	Computer Engineering	CEN	18	215	66	2.1875	3.22624	2|2
2008	Computer Engineering	CEN	19	220	61	4.09722	3.71818	2|1
2008	Computer Engineering	CEN	19	263	65	3.20312	4.1215	2|1
2008	Computer Engineering	CEN	18	243	71	2.625	2.90945	2|2
2008	Computer Engineering	CEN	18	226	69	2.61719	3.82243	2|1
2008	Computer Engineering	CEN	18	252	71	2.94643	3.08	2|2
2008	Computer Engineering	CEN	20	249	78	3.28125	2.71888	2|2
2008	Computer Engineering	CEN	18	213	62	3.33333	3.59091	2|1
2008	Computer Engineering	CEN	17	257	78	3.57143	3.99083	2|1
2008	Computer Engineering	CEN	17	226	75	3.47222	4.31651	2|1
2008	Computer Engineering	CEN	17	231	63	3.40278	3.47511	2|2
2008	Computer Engineering	CEN	20	271	79	3.45833	4.6729	1st
2008	Computer Engineering	CEN	17	235	77	4.14062	4.38785	2|1
2008	Computer Engineering	CEN	17	224	73	2.91667	2.94515	2|2
2008	Computer Engineering	CEN	18	233	69	3.20312	4.46262	2|1
2008	Computer Engineering	CEN	19	207	61	2.5	2.88	2|2
2008	Computer Engineering	CEN	17	240	83	3.47222	4.45794	2|1
2008	Computer Engineering	CEN	17	188	67	2.73438	3.21702	2|2
2008	Computer Engineering	CEN	17	210	73	4.19643	3.36207	2|2
2008	Computer Engineering	CEN	17	224	71	3.21429	2.84211	2|2
2008	Electrical and Electronics Engineering	EEE	18	180	68.2	3.125	1.8292	3rd
2008	Electrical and Electronics Engineering	EEE	18	214	85	3.59375	2.45357	2|2
2008	Electrical and Electronics Engineering	EEE	18	219	68	3.35938	2.25952	3rd
2008	Electrical and Electronics Engineering	EEE	17	233	82	3.03571	2.736	2|2
2008	Electrical and Electronics Engineering	EEE	16	224	71	3.125	2.64961	2|2
2008	Electrical and Electronics Engineering	EEE	21	206	79	3.03571	3.4386	2|2
2008	Electrical and Electronics Engineering	EEE	18	260	61	3.03571	4.05963	2|1
2008	Electrical and Electronics Engineering	EEE	18	258	70	4.375	4.1729	2|1
2008	Electrical and Electronics Engineering	EEE	17	224	78	3.28125	3.28	2|2
2008	Electrical and Electronics Engineering	EEE	18	231	63	3.82812	4.25234	2|1
2008	Electrical and Electronics Engineering	EEE	17	225	70	3.95833	3.55708	2|1
2008	Electrical and Electronics Engineering	EEE	18	191	70	2.25	3.75463	2|1
2008	Electrical and Electronics Engineering	EEE	18	203	59	2.10938	2.64552	2|2
2008	Electrical and Electronics Engineering	EEE	17	188	61	3.66071	3.17797	2|2
2008	Electrical and Electronics Engineering	EEE	18	261	62	3.19444	3.36957	2|2
2008	Electrical and Electronics Engineering	EEE	17	223	70	3.28125	3.56828	2|1
2008	Electrical and Electronics Engineering	EEE	17	252	67	4.23611	4.58796	1st
2008	Electrical and Electronics Engineering	EEE	17	247	66	4.09722	4.70093	1st
2008	Electrical and Electronics Engineering	EEE	19	235	80	3.82812	4.20183	2|1
2008	Electrical and Electronics Engineering	EEE	16	241	81	3.57639	4.24771	2|1
2008	Electrical and Electronics Engineering	EEE	17	230	66	2.76786	2.41762	2|2
2008	Electrical and Electronics Engineering	EEE	17	206	71	2.96875	4.53738	1st
2008	Electrical and Electronics Engineering	EEE	18	238	81	3.66071	4.65421	1st
2008	Electrical and Electronics Engineering	EEE	19	264	64	2.05357	3.88636	2|1
2008	Electrical and Electronics Engineering	EEE	18	211	70	2.32143	2.59023	2|2
2008	Electrical and Electronics Engineering	EEE	17	195	65	2.68382	4.11215	2|1
2008	Electrical and Electronics Engineering	EEE	17	210	73	2.92969	3.38565	2|2
2008	Electrical and Electronics Engineering	EEE	17	211	64	2.94643	3.65909	2|1
2008	Electrical and Electronics Engineering	EEE	17	222	62	2.36111	3.50446	2|1
2008	Electrical and Electronics Engineering	EEE	17	260	81	4.19643	4.06019	2|1
2008	Electrical and Electronics Engineering	EEE	17	218	75	3.67188	2.4359	2|2
2008	Electrical and Electronics Engineering	EEE	17	218	69	2.70833	2.63529	2|2
2008	Electrical and Electronics Engineering	EEE	17	227	75	4.02778	3.72685	2|1
2008	Electrical and Electronics Engineering	EEE	17	285	74	4.875	4.80841	1st
2008	Electrical and Electronics Engineering	EEE	18	225	75	3.47222	3.05556	2|2
2008	Electrical and Electronics Engineering	EEE	17	231	57	3.81944	3.32273	2|2
2008	Electrical and Electronics Engineering	EEE	18	219	75	3.67188	3.7037	2|1
2008	Electrical and Electronics Engineering	EEE	16	266	68	3.95833	4.65421	1st
2008	Electrical and Electronics Engineering	EEE	18	245	92	3.54167	4.63084	1st
2008	Electrical and Electronics Engineering	EEE	18	253	77	4.09722	4.58411	1st
2008	Electrical and Electronics Engineering	EEE	19	229	59	2.84722	3.77103	2|1
2008	Electrical and Electronics Engineering	EEE	17	230	63	4.375	3.79545	2|1
2008	Electrical and Electronics Engineering	EEE	19	265	82	4.45312	3.72685	2|1
2008	Electrical and Electronics Engineering	EEE	18	230	77	4.02778	4.25234	2|1
2008	Electrical and Electronics Engineering	EEE	18	260	61	4.10714	3.76256	2|1
2008	Electrical and Electronics Engineering	EEE	17	260	72	3.875	4.73364	1st
2008	Electrical and Electronics Engineering	EEE	18	256	87	4.14062	4.6729	1st
2008	Electrical and Electronics Engineering	EEE	17	230	71	2.36111	4.1028	2|1
2008	Electrical and Electronics Engineering	EEE	18	259	69	4.375	4.7243	1st
2008	Electrical and Electronics Engineering	EEE	17	283	88	3.59375	4.33178	2|1
2008	Electrical and Electronics Engineering	EEE	16	247	71	2.84722	3.40889	2|2
2008	Electrical and Electronics Engineering	EEE	18	265	69	2.84722	3.41333	2|2
2008	Electrical and Electronics Engineering	EEE	18	247	75	4.58333	4.71028	1st
2008	Electrical and Electronics Engineering	EEE	18	253	61	2.83654	3.12552	2|2
2008	Electrical and Electronics Engineering	EEE	19	250	70	3.125	3.51364	2|1
2008	Electrical and Electronics Engineering	EEE	17	239	64	3.19444	4.17431	2|1
2008	Electrical and Electronics Engineering	EEE	17	252	77	4.30556	4	2|1
2008	Electrical and Electronics Engineering	EEE	18	204	75	2.29167	3.69091	2|1
2008	Electrical and Electronics Engineering	EEE	16	257	78	3.47222	4.15421	2|1
2008	Electrical and Electronics Engineering	EEE	16	235	74	3.75	3.91667	2|1
2008	Electrical and Electronics Engineering	EEE	19	237	57	2.89062	3.23077	2|2
2008	Electrical and Electronics Engineering	EEE	18	237	77	3.54167	3.56019	2|1
2008	Electrical and Electronics Engineering	EEE	20	245	67	2.84722	4.33178	2|1
2008	Electrical and Electronics Engineering	EEE	20	270	54	2.84722	2.77215	2|2
2008	Electrical and Electronics Engineering	EEE	17	254	66	3.125	4.14352	2|1
2008	Electrical and Electronics Engineering	EEE	17	255	87	4.23611	3.55856	2|1
2008	Electrical and Electronics Engineering	EEE	16	256	80	3.51562	2.69841	2|2
2008	Electrical and Electronics Engineering	EEE	16	228	73	2.15278	2.95436	2|2
2008	Electrical and Electronics Engineering	EEE	18	251	77	3.51562	4.00926	2|1
2008	Electrical and Electronics Engineering	EEE	17	222	70	3.47222	2.82731	2|2
2008	Electrical and Electronics Engineering	EEE	17	211	72	3.75	4.08333	2|1
2008	Electrical and Electronics Engineering	EEE	17	209	69	3.95833	3.01626	2|2
2008	Electrical and Electronics Engineering	EEE	18	208	78	2.70833	2.70751	2|2
2008	Electrical and Electronics Engineering	EEE	22	263	74	2.86458	2.51095	2|2
2008	Electrical and Electronics Engineering	EEE	17	241	82	3.68056	3.82407	2|1
2008	Electrical and Electronics Engineering	EEE	17	255	70	2.98611	2.58271	2|2
2008	Electrical and Electronics Engineering	EEE	19	213	68	2.34375	2.64777	2|2
2008	Electrical and Electronics Engineering	EEE	18	193	63	3.92857	3.28879	2|2
2008	Electrical and Electronics Engineering	EEE	19	229	73	2.29167	2.744	2|2
2008	Electrical and Electronics Engineering	EEE	18	216	76	4.02778	3.46396	2|2
2008	Electrical and Electronics Engineering	EEE	18	224	78	2.5	3.64286	2|1
2008	Electrical and Electronics Engineering	EEE	18	242	67	3.66071	2.72835	2|2
2008	Electrical and Electronics Engineering	EEE	16	198	53	3.75	3.87383	2|1
2008	Electrical and Electronics Engineering	EEE	18	236	75	3.67188	3.82743	2|1
2008	Information and Communication Engineering	ICE	17	245	81	4.28571	1.80059	3rd
2008	Information and Communication Engineering	ICE	20	181	54.8	2.5	2.11838	3rd
2008	Information and Communication Engineering	ICE	20	169	71	3.125	3.68981	2|1
2008	Information and Communication Engineering	ICE	22	242	79	3.90625	4.67593	1st
2008	Information and Communication Engineering	ICE	19	201	61	3.35938	3.43111	2|2
2008	Information and Communication Engineering	ICE	22	209	78	3.48214	2.92704	2|2
2008	Information and Communication Engineering	ICE	20	220	66	2.1875	2.4	3rd
2008	Information and Communication Engineering	ICE	18	265	74	4.375	3.52252	2|1
2008	Information and Communication Engineering	ICE	17	250	78	4.02778	4.50935	1st
2008	Information and Communication Engineering	ICE	18	209	65	3.54167	3.70089	2|1
2008	Information and Communication Engineering	ICE	16	219	65	2.89062	3.50463	2|1
2008	Information and Communication Engineering	ICE	17	231	69	3.4375	4.34112	2|1
2008	Information and Communication Engineering	ICE	17	242	65	3.95833	4.0137	2|1
2008	Information and Communication Engineering	ICE	17	238	72	3.61111	4.71028	1st
2008	Information and Communication Engineering	ICE	18	247	63	2.70833	2.91358	2|2
2008	Information and Communication Engineering	ICE	17	212	67	2.38971	3.27149	2|2
2008	Information and Communication Engineering	ICE	17	238	66	3.82812	2.90283	2|2
2008	Information and Communication Engineering	ICE	17	208	69	3.54167	3.60987	2|1
2008	Information and Communication Engineering	ICE	17	204	70	2.36111	2.9031	2|2
2008	Information and Communication Engineering	ICE	18	213	78	2.83654	3.49339	2|2
2008	Information and Communication Engineering	ICE	18	181	66	2.57812	3.76852	2|1
2008	Information and Communication Engineering	ICE	20	229	69	2.67857	3.32159	2|2
2008	Information and Communication Engineering	ICE	17	262	93	3.20312	4.59813	1st
2008	Information and Communication Engineering	ICE	18	210	81	2.73438	3.45536	2|2
2008	Information and Communication Engineering	ICE	17	249	78	3.59375	3.50901	2|1
2008	Information and Communication Engineering	ICE	19	231	63	3.90625	3.54709	2|1
2008	Information and Communication Engineering	ICE	18	224	66	2.42188	3.75	2|1
2008	Information and Communication Engineering	ICE	19	191	66	3.4375	3.84793	2|1
2008	Information and Communication Engineering	ICE	17	250	71	3.61111	4.88785	1st
2008	Information and Communication Engineering	ICE	17	236	73	4.02778	4.45327	2|1
2008	Information and Communication Engineering	ICE	19	236	72	3.81944	3.28509	2|2
2008	Information and Communication Engineering	ICE	16	258	86	3.88889	3.75463	2|1
2008	Information and Communication Engineering	ICE	19	228	60	2.84722	3.96789	2|1
2008	Information and Communication Engineering	ICE	18	220	63	3.75	3.10879	2|2
2008	Information and Communication Engineering	ICE	20	240	74	2.96875	4.25455	2|1
2008	Information and Communication Engineering	ICE	17	253	78	4.19118	4.26636	2|1
2008	Information and Communication Engineering	ICE	18	210	70	2.83088	3.74429	2|1
2008	Information and Communication Engineering	ICE	19	212	73	3.64583	4.11111	2|1
2008	Information and Communication Engineering	ICE	18	215	71	4.02778	3.51339	2|1
2008	Information and Communication Engineering	ICE	17	235	71	2.63889	2.69721	2|2
2008	Information and Communication Engineering	ICE	19	239	67	2.56944	3.58636	2|1
2008	Information and Communication Engineering	ICE	17	241	74	3.75	2.82114	2|2
2008	Information and Communication Engineering	ICE	18	238	85	3.375	3.76818	2|1
2008	Information and Communication Engineering	ICE	17	241	67	3.95833	3.70968	2|1
2008	Information and Communication Engineering	ICE	17	242	65	3.67188	3.46188	2|2
2008	Information and Communication Engineering	ICE	17	252	85	3.33333	3.13362	2|2
2008	Information and Communication Engineering	ICE	17	256	62	2.32143	3.12605	2|2
2008	Information and Communication Engineering	ICE	17	235	58	3.19444	3.19457	2|2
2008	Information and Communication Engineering	ICE	17	226	62	2.70833	3.00837	2|2
2008	Information and Communication Engineering	ICE	17	234	68	3.40278	3.00429	2|2
2008	Information and Communication Engineering	ICE	20	208	68	2.46094	2.67528	2|2
2008	Information and Communication Engineering	ICE	17	243	62	3.39286	2.69685	2|2
2008	Information and Communication Engineering	ICE	17	228	73	3.33333	2.30479	3rd
2008	Information and Communication Engineering	ICE	17	242	68	3.75	4.23364	2|1
2008	Information and Communication Engineering	ICE	17	239	67	3.88889	4.1215	2|1
2008	Information and Communication Engineering	ICE	17	220	62	3.90625	2.636	2|2
2008	Information and Communication Engineering	ICE	17	219	64	3.26389	3.75701	2|1
2008	Information and Communication Engineering	ICE	18	249	77	3.98438	4.54673	1st
2008	Information and Communication Engineering	ICE	19	219	54	3.04688	2.65	2|2
2008	Mechanical Engineering	MCE	18	186	78	3.33333	2.66333	2|2
2008	Mechanical Engineering	MCE	18	219	79	2.67857	2.57836	2|2
2008	Mechanical Engineering	MCE	18	209	69	2.34375	2.65779	2|2
2008	Mechanical Engineering	MCE	17	185	53	3.51562	2.89069	2|2
2008	Mechanical Engineering	MCE	17	234	78	3.48214	3.52863	2|1
2008	Mechanical Engineering	MCE	19	214	63	2.5	2.27517	3rd
2008	Mechanical Engineering	MCE	18	193	79	3.22917	2.90909	2|2
2008	Mechanical Engineering	MCE	18	191	68	3.4375	2.58303	2|2
2008	Mechanical Engineering	MCE	17	188	69	2.5	2.61217	2|2
2008	Mechanical Engineering	MCE	18	203	56.6667	2.94643	2.57519	2|2
2008	Mechanical Engineering	MCE	17	237	59	2.98611	4.55505	1st
2008	Mechanical Engineering	MCE	17	224	57	3.28125	3.20084	2|2
2008	Mechanical Engineering	MCE	16	242	73	4.29688	3.79279	2|1
2008	Mechanical Engineering	MCE	19	247	83	3.30357	3.95455	2|1
2008	Mechanical Engineering	MCE	18	227	68	2.96875	4.36239	2|1
2008	Mechanical Engineering	MCE	16	232	74	4.19643	3.37131	2|2
2008	Mechanical Engineering	MCE	18	226	74	4.21875	4.58716	1st
2008	Mechanical Engineering	MCE	19	226	75	3.19444	3.3691	2|2
2008	Mechanical Engineering	MCE	17	225	75	3.125	3.17573	2|2
2008	Mechanical Engineering	MCE	19	209	58	3.125	3.68919	2|1
2008	Mechanical Engineering	MCE	17	252	76	3.68056	4.66972	1st
2008	Mechanical Engineering	MCE	21	239	61	3.125	2.94048	2|2
2008	Mechanical Engineering	MCE	17	225	59	3.82812	4.06881	2|1
2008	Mechanical Engineering	MCE	16	189	68	3.4375	3.54054	2|1
2008	Mechanical Engineering	MCE	18	222	81	2.70833	3.46725	2|2
2008	Mechanical Engineering	MCE	20	243	69	3.82812	3.95495	2|1
2008	Mechanical Engineering	MCE	21	212	61	2.5	3.45041	2|2
2008	Mechanical Engineering	MCE	18	222	67	3.26389	3.02823	2|2
2008	Mechanical Engineering	MCE	19	237	71	3.68056	2.92917	2|2
2008	Mechanical Engineering	MCE	17	264	73	4.30556	4.05357	2|1
2008	Mechanical Engineering	MCE	17	260	69	3.04688	3.57205	2|1
2008	Mechanical Engineering	MCE	18	248	76	3.125	3.26639	2|2
2008	Mechanical Engineering	MCE	16	248	80	4.375	3.7489	2|1
2008	Mechanical Engineering	MCE	19	227	53	3.90625	2.62366	2|2
2008	Mechanical Engineering	MCE	17	211	70	3.75	3.61947	2|1
2008	Mechanical Engineering	MCE	19	216	86	3.61111	3.94667	2|1
2008	Mechanical Engineering	MCE	18	250	73	2.84722	3.55794	2|1
2008	Mechanical Engineering	MCE	17	226	67	3.61111	3.29412	2|2
2008	Mechanical Engineering	MCE	18	190	69	2.42188	2.5348	2|2
2008	Mechanical Engineering	MCE	17	259	49	2.5	3.51931	2|1
2008	Mechanical Engineering	MCE	18	250	68	2.57812	3.60811	2|1
2008	Mechanical Engineering	MCE	18	273	78	2.85714	3.15859	2|2
2008	Mechanical Engineering	MCE	17	220	77	3.28125	3.08017	2|2
2008	Mechanical Engineering	MCE	17	241	79	4.30556	4.17431	2|1
2008	Mechanical Engineering	MCE	19	234	51	3.375	2.60755	2|2
2008	Mechanical Engineering	MCE	17	217	74	3.35938	3.34188	2|2
2008	Mechanical Engineering	MCE	18	269	69	3.51562	3.88532	2|1
2008	Mechanical Engineering	MCE	18	217	69	4.02778	3.80455	2|1
2008	Mechanical Engineering	MCE	19	250	65	3.28125	4.30734	2|1
2008	Mechanical Engineering	MCE	19	278	78	4.09722	4.65138	1st
2008	Petroleum Engineering	PET	19	205	65	3.19444	3.33043	2|2
2008	Petroleum Engineering	PET	18	181	74	2.23214	2.59839	2|2
2008	Petroleum Engineering	PET	19	237	67	3.92857	2.7541	2|2
2008	Petroleum Engineering	PET	18	214	75	3.30357	2.6367	2|2
2008	Petroleum Engineering	PET	17	198	71	2.26562	2.50579	2|2
2008	Petroleum Engineering	PET	18	212	63	2.91667	3.42424	2|2
2008	Petroleum Engineering	PET	19	242	60	2.85714	2.42701	2|2
2008	Petroleum Engineering	PET	18	227	75	3.28125	2.70683	2|2
2008	Petroleum Engineering	PET	17	234	75	3.88889	4.21226	2|1
2008	Petroleum Engineering	PET	17	245	80	3.90625	3	2|2
2008	Petroleum Engineering	PET	16	274	80	3.95833	4.5	1st
2008	Petroleum Engineering	PET	17	217	92	3.48214	3.12069	2|2
2008	Petroleum Engineering	PET	17	225	75	3.61111	3.86916	2|1
2008	Petroleum Engineering	PET	18	243	64	4.53125	4.65566	1st
2008	Petroleum Engineering	PET	17	214	67	2.67857	2.75096	2|2
2008	Petroleum Engineering	PET	19	263	61	1.98529	3.80841	2|1
2008	Petroleum Engineering	PET	19	221	71	2.70833	3.69907	2|1
2008	Petroleum Engineering	PET	18	244	87	3.03571	2.83682	2|2
2008	Petroleum Engineering	PET	18	245	71	3.125	2.94215	2|2
2008	Petroleum Engineering	PET	18	210	72	3.05556	3.88785	2|1
2008	Petroleum Engineering	PET	17	256	70	4.09722	4.59813	1st
2008	Petroleum Engineering	PET	19	228	71	2.41071	3.19824	2|2
2008	Petroleum Engineering	PET	17	207	74	2.32143	3.59722	2|1
2008	Petroleum Engineering	PET	17	236	71	3.59375	4.12963	2|1
2008	Petroleum Engineering	PET	16	238	67	3.82812	3.77358	2|1
2008	Petroleum Engineering	PET	17	221	72	3.54167	2.7821	2|2
2008	Petroleum Engineering	PET	16	257	67	3.75	3.93981	2|1
2008	Petroleum Engineering	PET	18	247	73	4.30556	4.19535	2|1
2008	Petroleum Engineering	PET	18	224	58	3.35938	3.74528	2|1
2008	Petroleum Engineering	PET	20	247	59	2.70833	2.66667	2|2
2008	Petroleum Engineering	PET	19	191	61	1.95312	2.83117	2|2
2008	Petroleum Engineering	PET	18	248	75	2.98611	3.52915	2|1
2008	Petroleum Engineering	PET	19	264	83	3.19444	3.7907	2|1
2008	Petroleum Engineering	PET	17	213	71	2.32143	3.61215	2|1
2008	Petroleum Engineering	PET	17	251	56	3.21429	2.91453	2|2
2008	Petroleum Engineering	PET	16	250	82	4.51389	4.80189	1st
2008	Petroleum Engineering	PET	17	226	65	4.14062	3.89623	2|1
2008	Petroleum Engineering	PET	19	255	68	3.47222	3.56757	2|1
2008	Petroleum Engineering	PET	16	238	77	3.4375	3.92991	2|1
2008	Petroleum Engineering	PET	18	222	71	2.91667	4.07306	2|1
2008	Petroleum Engineering	PET	19	237	72	2.56944	2.4943	2|2
2008	Petroleum Engineering	PET	17	218	81	2.89062	4.39151	2|1
2008	Petroleum Engineering	PET	17	245	78	4.16667	4.71698	1st
2008	Petroleum Engineering	PET	17	255	73	2.98611	3.71226	2|1
2008	Petroleum Engineering	PET	16	227	73	4.01786	4.56542	1st
2008	Petroleum Engineering	PET	18	227	73	3.81944	3.15086	2|2
2008	Petroleum Engineering	PET	18	223	61	3.75	3.50909	2|1
2008	Petroleum Engineering	PET	16	208	61	3.81944	4.53738	1st
2008	Petroleum Engineering	PET	18	248	66	2.91667	3.07317	2|2
2008	Petroleum Engineering	PET	19	253	72	3.125	3.42534	2|2
2008	Petroleum Engineering	PET	18	236	63	3.47222	4.51415	1st
2008	Petroleum Engineering	PET	18	237	50	2.10938	3.55263	2|1

## Sheet: 2009
YoE	Program	Prog Code	Entry Age	JAMB Score	CUSAS Score	WAEC Aggregate	CGPA	Grad Class
2009	Chemical Engineering	CHE	17	201	69	2.32143	2.35769	3rd
2009	Chemical Engineering	CHE	18	239	80	4.58333	2.5256	2|2
2009	Chemical Engineering	CHE	17	227	79	3.82812	2.45263	2|2
2009	Chemical Engineering	CHE	18	260	74	3.81944	3.3691	2|2
2009	Chemical Engineering	CHE	17	224	74	3.19444	4.64679	1st
2009	Chemical Engineering	CHE	17	197	61	2.84722	3.72523	2|1
2009	Chemical Engineering	CHE	18	205	73	3.05556	3.59276	2|1
2009	Chemical Engineering	CHE	17	239	88	2.89062	4.0362	2|1
2009	Chemical Engineering	CHE	19	213	61	2.41071	3.61472	2|1
2009	Chemical Engineering	CHE	19	227	77	3.125	2.71489	2|2
2009	Chemical Engineering	CHE	17	249	80	3.90625	4.33632	2|1
2009	Chemical Engineering	CHE	17	250	64	3.00781	3.85388	2|1
2009	Chemical Engineering	CHE	19	229	69	2.85714	3.3087	2|2
2009	Chemical Engineering	CHE	17	210	71	2.90441	4.46789	2|1
2009	Chemical Engineering	CHE	17	220	77	4.02778	3.83036	2|1
2009	Chemical Engineering	CHE	18	221	85	3.35938	3.56054	2|1
2009	Chemical Engineering	CHE	17	213	73	2.5	4.37615	2|1
2009	Chemical Engineering	CHE	18	239	66	2.96875	2.93173	2|2
2009	Chemical Engineering	CHE	17	202	71	2.67857	3.85841	2|1
2009	Chemical Engineering	CHE	17	218	75	3.81944	3.1588	2|2
2009	Chemical Engineering	CHE	18	202	79	3.54167	3.0917	2|2
2009	Chemical Engineering	CHE	17	238	85	3.125	2.90456	2|2
2009	Chemical Engineering	CHE	18	229	76	4.23611	4.55963	1st
2009	Chemical Engineering	CHE	18	230	83	3.90625	4.37615	2|1
2009	Chemical Engineering	CHE	17	212	77	3.33333	3.2511	2|2
2009	Chemical Engineering	CHE	18	229	80	2.22222	4.00917	2|1
2009	Chemical Engineering	CHE	18	227	84	3.54167	3.22511	2|2
2009	Chemical Engineering	CHE	19	216	71	3.08824	3.27586	2|2
2009	Chemical Engineering	CHE	17	207	75	3.47222	3.83333	2|1
2009	Chemical Engineering	CHE	17	223	80	3.04688	3.33621	2|2
2009	Chemical Engineering	CHE	18	246	74	4.14062	4.66972	1st
2009	Chemical Engineering	CHE	22	218	70	2.15278	4.24091	2|1
2009	Chemical Engineering	CHE	15	259	64	2.89062	3.45133	2|2
2009	Chemical Engineering	CHE	17	218	70	3.67188	3.72646	2|1
2009	Chemical Engineering	CHE	17	222	70	3.81944	4.45701	2|1
2009	Chemical Engineering	CHE	18	243	79	3.90625	3.18884	2|2
2009	Chemical Engineering	CHE	18	225	70	3.95833	4.44954	2|1
2009	Chemical Engineering	CHE	17	200	77	3.05556	2.88066	2|2
2009	Chemical Engineering	CHE	17	264	86	3.75	4.50679	1st
2009	Chemical Engineering	CHE	18	218	73	2.77778	3.56637	2|1
2009	Chemical Engineering	CHE	20	256	70	3.61111	4.10407	2|1
2009	Chemical Engineering	CHE	17	199	70	2.98611	3.67273	2|1
2009	Chemical Engineering	CHE	16	227	76	3.125	3.0339	2|2
2009	Chemical Engineering	CHE	18	217	63	3.75	4.50459	1st
2009	Chemical Engineering	CHE	16	225	75	2.5	3.55455	2|1
2009	Chemical Engineering	CHE	17	235	71	2.42188	4.01357	2|1
2009	Chemical Engineering	CHE	19	223	77	3.35938	3.79556	2|1
2009	Chemical Engineering	CHE	16	244	73	4.51389	4.86239	1st
2009	Chemical Engineering	CHE	16	220	75	2.63889	3.65158	2|1
2009	Chemical Engineering	CHE	17	261	72	3.40278	3.4185	2|2
2009	Civil Engineering	CVE	18	260	65	2.65625	3.30303	2|2
2009	Civil Engineering	CVE	18	244	51	2.01389	2.17857	3rd
2009	Civil Engineering	CVE	20	224	67	2.15278	4.1784	2|1
2009	Civil Engineering	CVE	17	193	72	2.56944	3.96759	2|1
2009	Civil Engineering	CVE	17	235	78	3.54167	4.62441	1st
2009	Civil Engineering	CVE	17	219	58	2.97794	4.53521	1st
2009	Civil Engineering	CVE	19	249	43	2.8125	3.74771	2|1
2009	Civil Engineering	CVE	17	229	84	3.68056	4.62441	1st
2009	Civil Engineering	CVE	18	224	70	2.96875	3.27111	2|2
2009	Civil Engineering	CVE	18	209	80	4.375	4.55399	1st
2009	Civil Engineering	CVE	17	194	73	2.76786	3.44545	2|2
2009	Civil Engineering	CVE	18	186	62	2.16667	2.96596	2|2
2009	Civil Engineering	CVE	17	222	80	2.89062	2.98745	2|2
2009	Civil Engineering	CVE	18	209	79	3.04688	2.88235	2|2
2009	Civil Engineering	CVE	17	190	59	2.70833	3.73516	2|1
2009	Civil Engineering	CVE	18	233	56	2.875	3.36123	2|2
2009	Civil Engineering	CVE	17	208	64	2.94643	4.20183	2|1
2009	Civil Engineering	CVE	18	202	64	2.42188	3.76147	2|1
2009	Civil Engineering	CVE	18	204	69	3.75	3.76037	2|1
2009	Civil Engineering	CVE	18	211	70	3.19444	3.86239	2|1
2009	Civil Engineering	CVE	18	232	82	3.88889	3.38889	2|2
2009	Civil Engineering	CVE	19	204	72	2.32639	3.63063	2|1
2009	Civil Engineering	CVE	17	200	76	3.125	3.59821	2|1
2009	Civil Engineering	CVE	18	216	72	3.40278	4.00901	2|1
2009	Civil Engineering	CVE	18	249	58	1.875	3.44541	2|2
2009	Civil Engineering	CVE	17	198	60	2.25	3.85388	2|1
2009	Civil Engineering	CVE	18	223	74	3.51562	4.68075	1st
2009	Civil Engineering	CVE	18	183	61	2.60417	2.87554	2|2
2009	Civil Engineering	CVE	19	240	57	2.01389	3.19048	2|2
2009	Civil Engineering	CVE	18	195	64	2.65625	3.78899	2|1
2009	Civil Engineering	CVE	17	212	73	2.70833	4.21759	2|1
2009	Civil Engineering	CVE	18	238	41	3.125	2.70635	2|2
2009	Civil Engineering	CVE	19	197	61	2.70833	3.69058	2|1
2009	Civil Engineering	CVE	17	234	67	4.16667	4.46479	2|1
2009	Civil Engineering	CVE	17	207	63	2.88194	4.43662	2|1
2009	Civil Engineering	CVE	17	213	52	2.03125	2.80913	2|2
2009	Civil Engineering	CVE	18	214	54	2.64423	2.91983	2|2
2009	Civil Engineering	CVE	18	210	65	2.65625	3.90141	2|1
2009	Civil Engineering	CVE	17	209	61	1.97917	2.60643	2|2
2009	Computer Engineering	CEN	19	229	75	3.59375	2.70656	2|2
2009	Computer Engineering	CEN	16	217	60	2.43056	2.40569	2|2
2009	Computer Engineering	CEN	18	211	54	1.66667	2.15825	3rd
2009	Computer Engineering	CEN	16	208	62	2.91667	3.3691	2|2
2009	Computer Engineering	CEN	17	247	76	2.84722	4.36073	2|1
2009	Computer Engineering	CEN	17	212	80	3.34559	3.24775	2|2
2009	Computer Engineering	CEN	18	208	73	3.26389	4.2963	2|1
2009	Computer Engineering	CEN	17	212	75	3.26389	4.26389	2|1
2009	Computer Engineering	CEN	17	192	82	3.05556	3.59091	2|1
2009	Computer Engineering	CEN	18	221	86	3.88889	3.76498	2|1
2009	Computer Engineering	CEN	17	220	72	3.47222	4.51852	1st
2009	Computer Engineering	CEN	17	240	70	3.95833	4.12963	2|1
2009	Computer Engineering	CEN	18	268	55	2.86765	3.51376	2|1
2009	Computer Engineering	CEN	20	240	65	3.28125	3.49083	2|2
2009	Computer Engineering	CEN	17	237	72	2.63889	3.83796	2|1
2009	Computer Engineering	CEN	17	261	56	2.96875	3.82727	2|1
2009	Computer Engineering	CEN	17	196	69	2.39583	3.63801	2|1
2009	Computer Engineering	CEN	19	222	76	2.8125	4.30275	2|1
2009	Computer Engineering	CEN	19	241	71	3.47222	2.81557	2|2
2009	Computer Engineering	CEN	17	222	78	3.20312	3.48908	2|2
2009	Computer Engineering	CEN	17	203	73	2.91667	3.76389	2|1
2009	Computer Engineering	CEN	18	202	65	2.91667	3.59556	2|1
2009	Computer Engineering	CEN	18	224	85	2.72321	4.30556	2|1
2009	Computer Engineering	CEN	17	215	68	2.4375	3.80822	2|1
2009	Computer Engineering	CEN	17	212	73	3.20312	3.83486	2|1
2009	Computer Engineering	CEN	17	209	68	2.68382	3.4026	2|2
2009	Computer Engineering	CEN	17	216	74	4.09722	3.78475	2|1
2009	Computer Engineering	CEN	17	237	75	4.0625	4.08969	2|1
2009	Computer Engineering	CEN	18	215	75	3.54167	4.13889	2|1
2009	Computer Engineering	CEN	18	224	76	2.5	4.22018	2|1
2009	Computer Engineering	CEN	18	200	61	3.68056	4.15278	2|1
2009	Computer Engineering	CEN	16	200	80	2.84722	3.1453	2|2
2009	Computer Engineering	CEN	18	209	58	3.4375	3.35111	2|2
2009	Computer Engineering	CEN	16	215	72	4.16667	4.65741	1st
2009	Computer Engineering	CEN	17	195	76	2.5	3.95833	2|1
2009	Computer Engineering	CEN	18	241	66	3.28125	3.44292	2|2
2009	Computer Engineering	CEN	19	224	77	3.35938	3.65278	2|1
2009	Computer Engineering	CEN	18	219	71	2.94118	3.68807	2|1
2009	Computer Engineering	CEN	16	260	93	2.91667	4.5	1st
2009	Computer Engineering	CEN	17	205	70	2.70833	3.74091	2|1
2009	Computer Engineering	CEN	21	208	75	3.88889	3.71429	2|1
2009	Computer Engineering	CEN	18	223	74	3.61607	4.2	2|1
2009	Computer Engineering	CEN	18	209	68	2.8125	4.18519	2|1
2009	Computer Engineering	CEN	18	208	75	3.54167	3.84545	2|1
2009	Computer Engineering	CEN	18	210	71	3.61111	3.38182	2|2
2009	Computer Engineering	CEN	16	215	79	2.85714	4.15207	2|1
2009	Computer Engineering	CEN	18	204	76	3.35938	4.34259	2|1
2009	Computer Engineering	CEN	16	240	66	3.16406	3.42857	2|2
2009	Computer Engineering	CEN	16	239	80	2.76042	3.42035	2|2
2009	Electrical and Electronics Engineering	EEE	18	203	51	2.41071	2.22148	3rd
2009	Electrical and Electronics Engineering	EEE	20	207	70	3.125	2.07333	3rd
2009	Electrical and Electronics Engineering	EEE	18	258	78	2.375	2.47569	2|2
2009	Electrical and Electronics Engineering	EEE	19	201	66	3.61111	2.43066	2|2
2009	Electrical and Electronics Engineering	EEE	17	241	68	2.8125	2.95062	2|2
2009	Electrical and Electronics Engineering	EEE	17	228	72	2.70833	3.03896	2|2
2009	Electrical and Electronics Engineering	EEE	18	245	73	4.76562	4.33641	2|1
2009	Electrical and Electronics Engineering	EEE	18	252	74	4.16667	3.29412	2|2
2009	Electrical and Electronics Engineering	EEE	17	224	77	2.76786	3.21702	2|2
2009	Electrical and Electronics Engineering	EEE	16	199	73	2.26562	3.68122	2|1
2009	Electrical and Electronics Engineering	EEE	18	231	55	1.96429	3.08787	2|2
2009	Electrical and Electronics Engineering	EEE	17	243	90	3.39286	3.81081	2|1
2009	Electrical and Electronics Engineering	EEE	18	238	82	2.29167	2.96341	2|2
2009	Electrical and Electronics Engineering	EEE	16	228	74	2.70833	2.99578	2|2
2009	Electrical and Electronics Engineering	EEE	18	236	76	4.51389	4.65297	1st
2009	Electrical and Electronics Engineering	EEE	17	228	71	4.21875	4.37156	2|1
2009	Electrical and Electronics Engineering	EEE	18	213	80	3.68056	3.64545	2|1
2009	Electrical and Electronics Engineering	EEE	17	211	74	3.19444	4.17117	2|1
2009	Electrical and Electronics Engineering	EEE	17	231	82	4.16667	4.07727	2|1
2009	Electrical and Electronics Engineering	EEE	17	218	72	3.04688	3.7713	2|1
2009	Electrical and Electronics Engineering	EEE	18	207	85	2.96875	3.6087	2|1
2009	Electrical and Electronics Engineering	EEE	18	229	77	3.75	3.79372	2|1
2009	Electrical and Electronics Engineering	EEE	17	225	62	3.75	3.86996	2|1
2009	Electrical and Electronics Engineering	EEE	17	191	76	2.32143	3.15789	2|2
2009	Electrical and Electronics Engineering	EEE	17	208	74	2.39583	3.4	2|2
2009	Electrical and Electronics Engineering	EEE	17	226	84	3.33333	3.57919	2|1
2009	Electrical and Electronics Engineering	EEE	17	205	81	3.21429	3.01732	2|2
2009	Electrical and Electronics Engineering	EEE	19	257	79	3.91667	3.50661	2|1
2009	Electrical and Electronics Engineering	EEE	17	223	73	4.09722	3.97248	2|1
2009	Electrical and Electronics Engineering	EEE	17	236	64	2.65625	3.75	2|1
2009	Electrical and Electronics Engineering	EEE	17	271	88	3.98438	4.553	1st
2009	Electrical and Electronics Engineering	EEE	19	212	81	2.1875	3.34071	2|2
2009	Electrical and Electronics Engineering	EEE	18	230	67	2.73438	3.69091	2|1
2009	Electrical and Electronics Engineering	EEE	17	192	81	2.70833	3.23451	2|2
2009	Electrical and Electronics Engineering	EEE	17	228	76	3.75	4.0553	2|1
2009	Electrical and Electronics Engineering	EEE	18	219	88	3.61111	3.67568	2|1
2009	Electrical and Electronics Engineering	EEE	18	241	71	2.76042	3.34783	2|2
2009	Electrical and Electronics Engineering	EEE	18	245	67	2.5	3.713	2|1
2009	Electrical and Electronics Engineering	EEE	18	242	74	2.98611	3.23451	2|2
2009	Electrical and Electronics Engineering	EEE	21	229	81	3.19444	4.10046	2|1
2009	Electrical and Electronics Engineering	EEE	17	234	88	3.54167	4.553	1st
2009	Electrical and Electronics Engineering	EEE	19	213	74	2.84722	3.27632	2|2
2009	Electrical and Electronics Engineering	EEE	18	230	78	3.23529	3.86486	2|1
2009	Electrical and Electronics Engineering	EEE	19	204	70	2.96875	3.53947	2|1
2009	Electrical and Electronics Engineering	EEE	17	214	83	2.84722	3.88128	2|1
2009	Electrical and Electronics Engineering	EEE	18	229	69	3.67188	3.26106	2|2
2009	Electrical and Electronics Engineering	EEE	17	224	79	4.14062	3.90991	2|1
2009	Electrical and Electronics Engineering	EEE	18	209	68	2.29167	3.21834	2|2
2009	Electrical and Electronics Engineering	EEE	17	212	75	3.54167	3.63514	2|1
2009	Electrical and Electronics Engineering	EEE	18	245	75	4.51389	4.02727	2|1
2009	Electrical and Electronics Engineering	EEE	17	235	77	3.83929	4.14286	2|1
2009	Electrical and Electronics Engineering	EEE	18	252	88	4.16667	4.35294	2|1
2009	Electrical and Electronics Engineering	EEE	17	245	62	2.5	3.81735	2|1
2009	Electrical and Electronics Engineering	EEE	18	196	75	2.77778	3.19149	2|2
2009	Electrical and Electronics Engineering	EEE	17	219	69	3.54167	3.79452	2|1
2009	Electrical and Electronics Engineering	EEE	17	241	91	3.67188	3.56306	2|1
2009	Electrical and Electronics Engineering	EEE	18	235	77	3.4375	4.52535	1st
2009	Electrical and Electronics Engineering	EEE	17	253	68	3.125	4.20737	2|1
2009	Electrical and Electronics Engineering	EEE	17	241	88	4.29688	3.27803	2|2
2009	Electrical and Electronics Engineering	EEE	17	222	84	2.70833	4.09955	2|1
2009	Electrical and Electronics Engineering	EEE	17	221	84	3.61111	3.31982	2|2
2009	Electrical and Electronics Engineering	EEE	17	228	72	2.57812	3.86758	2|1
2009	Electrical and Electronics Engineering	EEE	17	243	76	4.02778	3.44395	2|2
2009	Electrical and Electronics Engineering	EEE	18	247	68	3.33333	3.27917	2|2
2009	Electrical and Electronics Engineering	EEE	16	237	78	2.5	4.21198	2|1
2009	Electrical and Electronics Engineering	EEE	19	218	75	2.83088	3.24561	2|2
2009	Electrical and Electronics Engineering	EEE	17	220	84	3.20312	3.71053	2|1
2009	Electrical and Electronics Engineering	EEE	17	221	82	3.30357	3.99087	2|1
2009	Electrical and Electronics Engineering	EEE	17	220	78	3.47222	3.19409	2|2
2009	Electrical and Electronics Engineering	EEE	17	246	78	4.6875	3.97235	2|1
2009	Electrical and Electronics Engineering	EEE	17	218	83	3.47222	3.7713	2|1
2009	Electrical and Electronics Engineering	EEE	17	215	95	4.28571	4.38813	2|1
2009	Electrical and Electronics Engineering	EEE	17	223	78	3.88889	3.26293	2|2
2009	Electrical and Electronics Engineering	EEE	17	270	79	3.67188	4.11982	2|1
2009	Electrical and Electronics Engineering	EEE	19	214	68	3.40278	4.33182	2|1
2009	Electrical and Electronics Engineering	EEE	16	244	79	3.81944	4.34247	2|1
2009	Electrical and Electronics Engineering	EEE	17	214	87	3.4375	4.35023	2|1
2009	Electrical and Electronics Engineering	EEE	17	236	61	3.26389	3.72687	2|1
2009	Electrical and Electronics Engineering	EEE	17	243	80	4.02778	3.78182	2|1
2009	Information and Communication Engineering	ICE	19	248	81	2.8125	2.16558	3rd
2009	Information and Communication Engineering	ICE	18	241	68	3.25	3.80631	2|1
2009	Information and Communication Engineering	ICE	17	212	69	2.42188	1.99672	3rd
2009	Information and Communication Engineering	ICE	19	249	68	2.89062	3.292	2|2
2009	Information and Communication Engineering	ICE	17	223	60	2.68382	3.29694	2|2
2009	Information and Communication Engineering	ICE	17	219	78	3.19444	3.7027	2|1
2009	Information and Communication Engineering	ICE	16	211	67	2.83333	3.86301	2|1
2009	Information and Communication Engineering	ICE	17	192	64	3.51562	3.75893	2|1
2009	Information and Communication Engineering	ICE	17	207	72	3.20312	3.30568	2|2
2009	Information and Communication Engineering	ICE	18	226	61	2.5	3.19214	2|2
2009	Information and Communication Engineering	ICE	18	215	74	2.22222	3.70776	2|1
2009	Information and Communication Engineering	ICE	16	202	67	3.33333	3.13191	2|2
2009	Information and Communication Engineering	ICE	17	243	69	2.26562	3.62115	2|1
2009	Information and Communication Engineering	ICE	18	219	76	3.61111	4.04545	2|1
2009	Information and Communication Engineering	ICE	18	201	74	3.75	4.33182	2|1
2009	Information and Communication Engineering	ICE	18	225	74	3.47222	3.6129	2|1
2009	Information and Communication Engineering	ICE	17	223	79	3.125	3.97748	2|1
2009	Information and Communication Engineering	ICE	18	223	74	3.75	4.19355	2|1
2009	Information and Communication Engineering	ICE	17	258	59	2.89062	3.23789	2|2
2009	Information and Communication Engineering	ICE	20	256	61	2.29167	4.13825	2|1
2009	Information and Communication Engineering	ICE	17	241	76	2.29167	3.10879	2|2
2009	Information and Communication Engineering	ICE	17	219	70	3.05556	4.48387	2|1
2009	Information and Communication Engineering	ICE	17	202	66	1.875	3.34335	2|2
2009	Information and Communication Engineering	ICE	17	215	65	3.4375	4.4977	1st
2009	Information and Communication Engineering	ICE	18	206	78	3.33333	4.26364	2|1
2009	Information and Communication Engineering	ICE	18	236	71	2.84722	4.11521	2|1
2009	Information and Communication Engineering	ICE	17	235	83	3.95833	4.37788	2|1
2009	Information and Communication Engineering	ICE	18	209	77	3.33333	3.70536	2|1
2009	Information and Communication Engineering	ICE	17	228	66	3.75	3.57456	2|1
2009	Information and Communication Engineering	ICE	17	216	78	2.5	3.16522	2|2
2009	Information and Communication Engineering	ICE	19	239	84	1.73611	3.78667	2|1
2009	Information and Communication Engineering	ICE	18	211	60	2.84722	3.59565	2|1
2009	Information and Communication Engineering	ICE	16	223	72	3.04688	4.6682	1st
2009	Information and Communication Engineering	ICE	18	215	77	3.28125	3.45339	2|2
2009	Information and Communication Engineering	ICE	17	210	58	2.57353	4.0411	2|1
2009	Information and Communication Engineering	ICE	17	215	72	4.16667	3.98214	2|1
2009	Information and Communication Engineering	ICE	18	218	70	2.74306	4.46544	2|1
2009	Information and Communication Engineering	ICE	17	246	59	3.40278	3.80088	2|1
2009	Information and Communication Engineering	ICE	16	218	79	2.36111	3.66071	2|1
2009	Information and Communication Engineering	ICE	18	218	69	2.08333	3.14043	2|2
2009	Information and Communication Engineering	ICE	16	191	72	2.1875	4.52995	1st
2009	Information and Communication Engineering	ICE	17	201	73	2.375	3.25532	2|2
2009	Information and Communication Engineering	ICE	17	194	62	3.20312	4.03653	2|1
2009	Information and Communication Engineering	ICE	17	202	67	2.98611	3.69406	2|1
2009	Information and Communication Engineering	ICE	18	226	64	2.67361	4.59447	1st
2009	Information and Communication Engineering	ICE	17	234	82	4.16667	4.61751	1st
2009	Information and Communication Engineering	ICE	17	223	66	3.33333	3.67873	2|1
2009	Information and Communication Engineering	ICE	17	206	73	3.125	3.77169	2|1
2009	Information and Communication Engineering	ICE	16	206	66	3.57143	4.53881	1st
2009	Information and Communication Engineering	ICE	18	206	72	2.61719	3.51101	2|1
2009	Mechanical Engineering	MCE	18	203	80	3.54167	2.76812	2|2
2009	Mechanical Engineering	MCE	19	245	70	2.33333	2.4636	2|2
2009	Mechanical Engineering	MCE	19	233	65	2.57812	3.34914	2|2
2009	Mechanical Engineering	MCE	16	247	81	3.375	4.55963	1st
2009	Mechanical Engineering	MCE	18	214	73	4.16667	3.70044	2|1
2009	Mechanical Engineering	MCE	17	246	90	3.95833	4.63761	1st
2009	Mechanical Engineering	MCE	17	214	78	4.53125	3.95413	2|1
2009	Mechanical Engineering	MCE	18	208	76	2.90179	3.37445	2|2
2009	Mechanical Engineering	MCE	17	199	63	3.51562	4.05505	2|1
2009	Mechanical Engineering	MCE	16	228	87	3.4375	3.84615	2|1
2009	Mechanical Engineering	MCE	18	237	91	3.28125	3.35776	2|2
2009	Mechanical Engineering	MCE	18	201	81	4.44444	4.23853	2|1
2009	Mechanical Engineering	MCE	17	220	78	3.20312	4.0724	2|1
2009	Mechanical Engineering	MCE	19	216	79	3.24219	3.44934	2|2
2009	Mechanical Engineering	MCE	17	214	71	2.73438	4.06364	2|1
2009	Mechanical Engineering	MCE	18	225	72	3.40278	4.79817	1st
2009	Mechanical Engineering	MCE	17	226	73	3.54167	3.68996	2|1
2009	Mechanical Engineering	MCE	17	221	67	2.42647	3.45133	2|2
2009	Mechanical Engineering	MCE	18	215	67	4.64286	4.14732	2|1
2009	Mechanical Engineering	MCE	19	240	82	3.47222	4.04128	2|1
2009	Mechanical Engineering	MCE	16	218	80	4.02778	3.53778	2|1
2009	Mechanical Engineering	MCE	19	239	72	3.19853	3.80543	2|1
2009	Mechanical Engineering	MCE	18	204	71	2.36111	3.44444	2|2
2009	Mechanical Engineering	MCE	16	208	67	3.125	3.65596	2|1
2009	Mechanical Engineering	MCE	17	228	72	2.84722	3.07917	2|2
2009	Mechanical Engineering	MCE	18	207	83	3.40278	3.91743	2|1
2009	Mechanical Engineering	MCE	17	193	70	3.98438	4.25688	2|1
2009	Mechanical Engineering	MCE	18	264	68	2.84722	3.31004	2|2
2009	Mechanical Engineering	MCE	18	236	85	4.29688	4.02273	2|1
2009	Mechanical Engineering	MCE	17	220	73	2.15278	3.61261	2|1
2009	Mechanical Engineering	MCE	17	200	73	3.26389	3.60515	2|1
2009	Mechanical Engineering	MCE	20	244	72	2.69531	3.5708	2|1
2009	Mechanical Engineering	MCE	20	204	69	2.84722	2.75519	2|2
2009	Mechanical Engineering	MCE	18	206	80	4.375	4.09545	2|1
2009	Mechanical Engineering	MCE	17	212	76	3.35938	3.42979	2|2
2009	Mechanical Engineering	MCE	17	247	57	3.75	3.38222	2|2
2009	Mechanical Engineering	MCE	17	234	86	3.57639	3.72646	2|1
2009	Mechanical Engineering	MCE	18	219	71	3.98438	3.94954	2|1
2009	Mechanical Engineering	MCE	17	237	79	3.125	4.12385	2|1
2009	Mechanical Engineering	MCE	16	213	69	2.16912	3.92202	2|1
2009	Mechanical Engineering	MCE	18	228	71	3.34821	4.44954	2|1
2009	Mechanical Engineering	MCE	18	255	91	3.48214	4.20362	2|1
2009	Petroleum Engineering	PET	22	196	63	3.30357	3.19048	2|2
2009	Petroleum Engineering	PET	21	265	51	2.15278	2.76384	2|2
2009	Petroleum Engineering	PET	16	193	68	3.125	3.27679	2|2
2009	Petroleum Engineering	PET	17	230	79	3.95833	4.7235	1st
2009	Petroleum Engineering	PET	18	238	71	3.81944	4.09589	2|1
2009	Petroleum Engineering	PET	19	203	63	3	3.71861	2|1
2009	Petroleum Engineering	PET	19	230	75	2.05357	4.3871	2|1
2009	Petroleum Engineering	PET	17	237	73	3.75	3.90991	2|1
2009	Petroleum Engineering	PET	18	235	59	3.54167	3.78539	2|1
2009	Petroleum Engineering	PET	17	210	72	3.26389	3.03279	2|2
2009	Petroleum Engineering	PET	18	259	74	2.98611	3.21333	2|2
2009	Petroleum Engineering	PET	17	243	66	2.24265	3.43111	2|2
2009	Petroleum Engineering	PET	17	239	69	2.63889	3.18182	2|2
2009	Petroleum Engineering	PET	18	237	86	3.30882	4.21461	2|1
2009	Petroleum Engineering	PET	17	253	61	2.5	3.83111	2|1
2009	Petroleum Engineering	PET	19	233	75	2.25	3.77982	2|1
2009	Petroleum Engineering	PET	17	212	72	2.41071	3.63014	2|1
2009	Petroleum Engineering	PET	17	210	68	3.54167	3.0812	2|2
2009	Petroleum Engineering	PET	18	228	63	4.02778	4.00901	2|1
2009	Petroleum Engineering	PET	19	203	70	2.91667	3.58952	2|1
2009	Petroleum Engineering	PET	17	224	78	3.67188	3.90411	2|1
2009	Petroleum Engineering	PET	18	199	75	3.95833	2.94142	2|2
2009	Petroleum Engineering	PET	16	265	91	4.0625	4.57604	1st
2009	Petroleum Engineering	PET	16	196	66	3.125	2.9661	2|2
2009	Petroleum Engineering	PET	17	198	73	2.36111	3.8894	2|1
2009	Petroleum Engineering	PET	17	210	78	4.14062	4.02262	2|1
2009	Petroleum Engineering	PET	17	231	65	2.5	3.27826	2|2
2009	Petroleum Engineering	PET	17	218	73	3.05556	3.73059	2|1
2009	Petroleum Engineering	PET	16	255	65	2.05357	3.55405	2|1
2009	Petroleum Engineering	PET	19	220	73	3.125	3.67713	2|1
2009	Petroleum Engineering	PET	17	234	76	3.47222	3.83182	2|1
2009	Petroleum Engineering	PET	18	244	53	3.04688	3.2	2|2
2009	Petroleum Engineering	PET	19	193	80	2.96875	3.375	2|2
2009	Petroleum Engineering	PET	17	240	62	3.54167	3.11203	2|2
2009	Petroleum Engineering	PET	20	206	70	2.23214	4.00922	2|1
2009	Petroleum Engineering	PET	21	194	65	3.75	3.06751	2|2
2009	Petroleum Engineering	PET	18	239	59	2.5	3.64035	2|1
2009	Petroleum Engineering	PET	17	226	70	4.09722	3.82883	2|1
2009	Petroleum Engineering	PET	18	200	67	2.1875	4.26728	2|1
2009	Petroleum Engineering	PET	19	213	71	2.34375	3.20085	2|2
2009	Petroleum Engineering	PET	16	213	67	3.82812	3.86364	2|1
2009	Petroleum Engineering	PET	17	207	70	2.99107	3.66964	2|1
2009	Petroleum Engineering	PET	17	221	71	4.02778	4.1106	2|1
2009	Petroleum Engineering	PET	18	205	80	3.54167	3.98661	2|1
2009	Petroleum Engineering	PET	18	214	69	3.20312	3.45946	2|2
2009	Petroleum Engineering	PET	17	220	77	2.22222	4.04444	2|1
2009	Petroleum Engineering	PET	17	230	77	2.98611	3.60352	2|1
2009	Petroleum Engineering	PET	18	204	74	2.98611	3.11017	2|2
2009	Petroleum Engineering	PET	18	197	67	2.34375	3.64865	2|1
2009	Petroleum Engineering	PET	16	216	71	2.91667	3.32314	2|2
2009	Petroleum Engineering	PET	18	198	75	3.5	3.56	2|1
2009	Petroleum Engineering	PET	17	208	70	3.82812	3.47368	2|2
